# Supplementary material for: Burnout among psychotherapists: a cross-cultural value survey among 12 European countries during the coronavirus disease pandemic
Source: Sci Rep. 2022 Aug 8;12:13527. doi: 10.1038/s41598-022-17669-z (PMC9358385; doi:10.1038/s41598-022-17669-z)
Supplement: Supplementary file 1 — Supplementary Information 1. [file 41598_2022_17669_MOESM1_ESM.csv]

ID	Country	Burnout	Sex	Relationship	Weekly_workload	Supervision	exp_w	stress_w	age_w	Self_T_w	Self_E_w	Open_w	Con_w	Self_T_b	Self_E_b	Open_b	Con_b	Work_experience_years	Stress_COVID19	Self_Transcendence	Self_Enhancement	Openness_to_Change	Conservation	Age
1	Austria	15	Male	0	0	1	-.710000000000001	-.97	.719999999999999	.436666666666667	-1.34833333333333	.300333333333333	-1.32966666666667	-.0190999999999999	-.0966999999999998	.0696000000000003	-.1816	15	2	5.26666666666667	1.66666666666667	4.83333333333333	2.33333333333333	52
2	Austria	22	Female	1	1	0	1.29	.0299999999999998	11.72	.303333333333333	-1.12611111111111	.717	-.996333333333333	-.0190999999999999	-.0966999999999998	.0696000000000003	-.1816	17	3	5.13333333333333	1.88888888888889	5.25	2.66666666666667	63
3	Austria	35	Female	1	1	1	-14.71	1.03	-17.28	.103333333333333	.985	.300333333333334	.337	-.0190999999999999	-.0966999999999998	.0696000000000003	-.1816	1	4	4.93333333333333	4	4.83333333333333	4	34
4	Austria	30	Female	1	1	0	9.29	.0299999999999998	4.72	.836666666666667	.985	-.199666666666667	1.07033333333333	-.0190999999999999	-.0966999999999998	.0696000000000003	-.1816	25	3	5.66666666666667	4	4.33333333333333	4.73333333333333	56
5	Austria	36	Male	1	0	1	-13.21	-.97	-16.28	-.496666666666666	1.31833333333333	.967	.337	-.0190999999999999	-.0966999999999998	.0696000000000003	-.1816	2.5	2	4.33333333333333	4.33333333333333	5.5	4	35
6	Austria	9	Female	1	0	0	-13.21	-.97	-7.28	.97	-.0150000000000001	1.05033333333333	-.996333333333333	-.0190999999999999	-.0966999999999998	.0696000000000003	-.1816	2.5	2	5.8	3	5.58333333333333	2.66666666666667	44
7	Austria	45	Female	1	1	1	-4.71	1.03	-2.28	-.0966666666666676	-.570555555555556	-.616333333333334	1.07033333333333	-.0190999999999999	-.0966999999999998	.0696000000000003	-.1816	11	4	4.73333333333333	2.44444444444444	3.91666666666667	4.73333333333333	49
8	Austria	32	Male	0	0	0	-7.71	.0299999999999998	-7.28	-.0966666666666667	-.903888888888889	.0503333333333327	-.729666666666667	-.0190999999999999	-.0966999999999998	.0696000000000003	-.1816	8	3	4.73333333333333	2.11111111111111	4.58333333333333	2.93333333333333	44
9	Austria	55	Male	1	0	1	-6.71	.0299999999999998	-5.28	-1.09666666666667	-.570555555555556	.300333333333333	-.596333333333333	-.0190999999999999	-.0966999999999998	.0696000000000003	-.1816	9	3	3.73333333333333	2.44444444444444	4.83333333333333	3.06666666666667	46
10	Austria	28	Female	1	0	0	-11.71	.0299999999999998	-16.28	-.43	-.348333333333334	-.699666666666667	.470333333333333	-.0190999999999999	-.0966999999999998	.0696000000000003	-.1816	4	3	4.4	2.66666666666667	3.83333333333333	4.13333333333333	35
11	Austria	38	Female	0	1	1	-13.71	-1.97	-12.28	-.296666666666667	1.54055555555555	.133666666666666	-.196333333333333	-.0190999999999999	-.0966999999999998	.0696000000000003	-.1816	2	1	4.53333333333333	4.55555555555555	4.66666666666667	3.46666666666667	39
12	Austria	16	Female	1	0	1	-9.71	-.97	3.72	.436666666666667	.985	.967	1.67033333333333	-.0190999999999999	-.0966999999999998	.0696000000000003	-.1816	6	2	5.26666666666667	4	5.5	5.33333333333333	55
13	Austria	20	Female	1	0	1	17.29	-.97	16.72	.169999999999999	-.459444444444444	-.533	.00366666666666671	-.0190999999999999	-.0966999999999998	.0696000000000003	-.1816	33	2	5	2.55555555555556	4	3.66666666666667	68
14	Austria	28	Female	1	0	1	-1.71	.0299999999999998	8.72	.97	.540555555555555	.800333333333333	.270333333333333	-.0190999999999999	-.0966999999999998	.0696000000000003	-.1816	14	3	5.8	3.55555555555556	5.33333333333333	3.93333333333333	60
15	Austria	47	Female	1	0	0	-5.71	1.03	6.72	.77	.985	.0503333333333336	.803666666666667	-.0190999999999999	-.0966999999999998	.0696000000000003	-.1816	10	4	5.6	4	4.58333333333333	4.46666666666667	58
16	Austria	31	Female	1	0	1	-13.71	.0299999999999998	5.72	.703333333333333	-1.34833333333333	-.116333333333334	-.463	-.0190999999999999	-.0966999999999998	.0696000000000003	-.1816	2	3	5.53333333333333	1.66666666666667	4.41666666666667	3.2	57
17	Austria	41	Female	1	1	0	6.29	1.03	4.72	1.10333333333333	-1.23722222222222	-.783000000000001	.337	-.0190999999999999	-.0966999999999998	.0696000000000003	-.1816	22	4	5.93333333333333	1.77777777777778	3.75	4	56
18	Austria	43	Male	1	0	0	-11.71	.0299999999999998	-12.28	.37	.429444444444445	.217	.870333333333333	-.0190999999999999	-.0966999999999998	.0696000000000003	-.1816	4	3	5.2	3.44444444444444	4.75	4.53333333333333	39
19	Austria	63	Female	0	0	0	-11.71	-1.97	-7.28	.0366666666666671	.318333333333334	.0503333333333327	.270333333333334	-.0190999999999999	-.0966999999999998	.0696000000000003	-.1816	4	1	4.86666666666667	3.33333333333333	4.58333333333333	3.93333333333333	44
20	Austria	24	Female	1	0	0	-10.71	-1.97	-15.28	.77	1.20722222222222	1.217	-.463	-.0190999999999999	-.0966999999999998	.0696000000000003	-.1816	5	1	5.6	4.22222222222222	5.75	3.2	36
21	Austria	26	Female	1	1	0	14.29	1.03	8.72	.703333333333333	1.09611111111111	.800333333333333	.403666666666667	-.0190999999999999	-.0966999999999998	.0696000000000003	-.1816	30	4	5.53333333333333	4.11111111111111	5.33333333333333	4.06666666666667	60
22	Austria	35	Female	1	0	0	14.29	1.03	8.72	.370000000000001	1.20722222222222	.550333333333333	-1.59633333333333	-.0190999999999999	-.0966999999999998	.0696000000000003	-.1816	30	4	5.2	4.22222222222222	5.08333333333333	2.06666666666667	60
23	Austria	46	Male	1	0	1	-12.71	.0299999999999998	-18.28	-1.09666666666667	.651666666666666	-.616333333333334	.203666666666666	-.0190999999999999	-.0966999999999998	.0696000000000003	-.1816	3	3	3.73333333333333	3.66666666666667	3.91666666666667	3.86666666666667	33
24	Austria	46	Male	1	0	1	-11.71	.0299999999999998	-2.28	.636666666666667	.096111111111111	-.199666666666667	1.137	-.0190999999999999	-.0966999999999998	.0696000000000003	-.1816	4	3	5.46666666666667	3.11111111111111	4.33333333333333	4.8	49
25	Austria	31	Female	1	0	1	-11.71	1.03	-9.28	.170000000000001	.096111111111111	.550333333333333	.603666666666668	-.0190999999999999	-.0966999999999998	.0696000000000003	-.1816	4	4	5	3.11111111111111	5.08333333333333	4.26666666666667	42
26	Austria	27	Female	1	1	1	-3.71	1.03	-1.28	.37	-1.12611111111111	-.366333333333334	-1.32966666666667	-.0190999999999999	-.0966999999999998	.0696000000000003	-.1816	12	4	5.2	1.88888888888889	4.16666666666667	2.33333333333333	50
27	Austria	52	Female	1	1	1	4.29	2.03	4.72	.77	.096111111111111	-.283	.00366666666666671	-.0190999999999999	-.0966999999999998	.0696000000000003	-.1816	20	5	5.6	3.11111111111111	4.25	3.66666666666667	56
28	Austria	20	Male	1	1	0	13.29	.0299999999999998	8.72	.17	.540555555555556	.383666666666666	.00366666666666671	-.0190999999999999	-.0966999999999998	.0696000000000003	-.1816	29	3	5	3.55555555555556	4.91666666666667	3.66666666666667	60
29	Austria	14	Female	1	0	0	-13.71	1.03	-2.28	.77	-.903888888888889	.467	-.0629999999999997	-.0190999999999999	-.0966999999999998	.0696000000000003	-.1816	2	4	5.6	2.11111111111111	5	3.6	49
30	Austria	40	Female	1	1	1	-9.71	.0299999999999998	-7.28	-.0966666666666667	.873888888888889	.0503333333333327	.603666666666668	-.0190999999999999	-.0966999999999998	.0696000000000003	-.1816	6	3	4.73333333333333	3.88888888888889	4.58333333333333	4.26666666666667	44
31	Austria	25	Male	0	1	1	-12.71	1.03	.719999999999999	.57	.651666666666666	-.366333333333333	1.07033333333333	-.0190999999999999	-.0966999999999998	.0696000000000003	-.1816	3	4	5.4	3.66666666666667	4.16666666666667	4.73333333333333	52
32	Austria	20	Female	1	1	1	-5.71	1.03	1.72	-.23	-.681666666666667	.133666666666667	-1.663	-.0190999999999999	-.0966999999999998	.0696000000000003	-.1816	10	4	4.6	2.33333333333333	4.66666666666667	2	53
33	Austria	31	Male	1	0	0	8.29	.0299999999999998	7.72	.37	-.348333333333334	.217000000000001	.00366666666666671	-.0190999999999999	-.0966999999999998	.0696000000000003	-.1816	24	3	5.2	2.66666666666667	4.75	3.66666666666667	59
34	Austria	27	Male	1	0	1	-9.71	1.03	-2.28	.503333333333334	.207222222222222	.217	.337	-.0190999999999999	-.0966999999999998	.0696000000000003	-.1816	6	4	5.33333333333333	3.22222222222222	4.75	4	49
35	Austria	26	Male	0	0	1	-11.71	-.97	-8.28	.77	-.237222222222222	1.05033333333333	.337	-.0190999999999999	-.0966999999999998	.0696000000000003	-.1816	4	2	5.6	2.77777777777778	5.58333333333333	4	43
36	Austria	53	Male	0	0	1	-11.71	.0299999999999998	-.280000000000001	.236666666666666	-.570555555555556	.550333333333333	-.0629999999999997	-.0190999999999999	-.0966999999999998	.0696000000000003	-.1816	4	3	5.06666666666667	2.44444444444444	5.08333333333333	3.6	51
37	Austria	39	Female	0	0	1	-12.71	.0299999999999998	-5.28	-.0300000000000011	-.348333333333334	.467	.537	-.0190999999999999	-.0966999999999998	.0696000000000003	-.1816	3	3	4.8	2.66666666666667	5	4.2	46
38	Austria	24	Male	0	1	0	12.29	.0299999999999998	4.72	.17	-1.12611111111111	.467	-.663	-.0190999999999999	-.0966999999999998	.0696000000000003	-.1816	28	3	5	1.88888888888889	5	3	56
39	Austria	30	Female	1	0	1	8.29	.0299999999999998	8.72	.303333333333334	.651666666666666	.300333333333334	-.796333333333334	-.0190999999999999	-.0966999999999998	.0696000000000003	-.1816	24	3	5.13333333333333	3.66666666666667	4.83333333333333	2.86666666666667	60
40	Austria	37	Female	1	0	0	-5.71	1.03	-10.28	.37	-.126111111111111	.467	.270333333333333	-.0190999999999999	-.0966999999999998	.0696000000000003	-.1816	10	4	5.2	2.88888888888889	5	3.93333333333333	41
41	Austria	36	Male	0	1	0	-5.71	1.03	7.72	.17	-.681666666666667	-.199666666666666	.337	-.0190999999999999	-.0966999999999998	.0696000000000003	-.1816	10	4	5	2.33333333333333	4.33333333333333	4	59
42	Austria	26	Female	1	1	0	2.29	-.97	-5.28	.703333333333333	-.570555555555556	.717	1.20366666666667	-.0190999999999999	-.0966999999999998	.0696000000000003	-.1816	18	2	5.53333333333333	2.44444444444444	5.25	4.86666666666667	46
43	Austria	22	Female	0	1	0	-.710000000000001	1.03	5.72	.236666666666666	.429444444444445	1.217	-.396333333333333	-.0190999999999999	-.0966999999999998	.0696000000000003	-.1816	15	4	5.06666666666667	3.44444444444444	5.75	3.26666666666667	57
44	Austria	18	Female	0	1	1	-3.71	-1.97	-2.28	1.17	-.903888888888889	.883666666666667	1.27033333333333	-.0190999999999999	-.0966999999999998	.0696000000000003	-.1816	12	1	6	2.11111111111111	5.41666666666667	4.93333333333333	49
45	Austria	21	Female	1	0	1	-8.71	-1.97	-1.28	.903333333333332	.762777777777777	.300333333333334	.337	-.0190999999999999	-.0966999999999998	.0696000000000003	-.1816	7	1	5.73333333333333	3.77777777777778	4.83333333333333	4	50
46	Austria	22	Female	1	0	0	-10.71	1.03	-15.28	.303333333333334	-1.015	1.467	.0703333333333331	-.0190999999999999	-.0966999999999998	.0696000000000003	-.1816	5	4	5.13333333333333	2	6	3.73333333333333	36
47	Austria	35	Female	1	1	1	4.29	1.03	3.72	-.363333333333333	-1.015	-.783	.0703333333333336	-.0190999999999999	-.0966999999999998	.0696000000000003	-.1816	20	4	4.46666666666667	2	3.75	3.73333333333333	55
48	Austria	18	Male	1	0	1	15.29	.0299999999999998	28.72	.836666666666667	-.126111111111111	-.449666666666666	.00366666666666671	-.0190999999999999	-.0966999999999998	.0696000000000003	-.1816	31	3	5.66666666666667	2.88888888888889	4.08333333333333	3.66666666666667	80
49	Austria	41	Female	1	1	0	7.29	1.03	-.280000000000001	.503333333333334	-.459444444444445	-.283	-.329666666666666	-.0190999999999999	-.0966999999999998	.0696000000000003	-.1816	23	4	5.33333333333333	2.55555555555556	4.25	3.33333333333333	51
50	Austria	25	Male	1	1	1	-5.71	-.97	-5.28	-.0966666666666676	-1.015	-1.19966666666667	1.07033333333333	-.0190999999999999	-.0966999999999998	.0696000000000003	-.1816	10	2	4.73333333333333	2	3.33333333333333	4.73333333333333	46
51	Austria	46	Female	1	0	1	-11.71	1.03	-17.28	.37	-.126111111111111	.383666666666667	.203666666666666	-.0190999999999999	-.0966999999999998	.0696000000000003	-.1816	4	4	5.2	2.88888888888889	4.91666666666667	3.86666666666667	34
52	Austria	40	Male	1	1	1	2.29	1.03	2.72	.17	-.126111111111111	.550333333333333	-.663	-.0190999999999999	-.0966999999999998	.0696000000000003	-.1816	18	4	5	2.88888888888889	5.08333333333333	3	54
53	Austria	39	Male	0	1	1	3.29	-.97	3.72	-.23	-.681666666666667	-.699666666666667	-.129666666666667	-.0190999999999999	-.0966999999999998	.0696000000000003	-.1816	19	2	4.6	2.33333333333333	3.83333333333333	3.53333333333333	55
54	Austria	14	Female	0	0	1	14.29	.0299999999999998	19.72	.57	-.126111111111111	.0503333333333327	.670333333333334	-.0190999999999999	-.0966999999999998	.0696000000000003	-.1816	30	3	5.4	2.88888888888889	4.58333333333333	4.33333333333333	71
55	Austria	23	Female	1	1	0	4.29	1.03	-.280000000000001	.369999999999999	1.31833333333333	.300333333333333	.00366666666666671	-.0190999999999999	-.0966999999999998	.0696000000000003	-.1816	20	4	5.2	4.33333333333333	4.83333333333333	3.66666666666667	51
56	Austria	33	Female	1	0	0	3.29	.0299999999999998	-5.28	.0366666666666671	.318333333333333	.716999999999999	.203666666666666	-.0190999999999999	-.0966999999999998	.0696000000000003	-.1816	19	3	4.86666666666667	3.33333333333333	5.25	3.86666666666667	46
57	Austria	21	Male	1	0	1	9.29	-.97	12.72	-.163333333333333	-.0150000000000001	-.116333333333333	.00366666666666671	-.0190999999999999	-.0966999999999998	.0696000000000003	-.1816	25	2	4.66666666666667	3	4.41666666666667	3.66666666666667	64
58	Austria	57	Female	1	0	0	-5.71	1.03	-1.28	.903333333333333	.540555555555555	-.366333333333334	1.47033333333333	-.0190999999999999	-.0966999999999998	.0696000000000003	-.1816	10	4	5.73333333333333	3.55555555555556	4.16666666666667	5.13333333333333	50
59	Austria	43	Female	0	1	1	-8.71	-.97	-15.28	.503333333333334	-1.45944444444444	.0503333333333336	-.729666666666666	-.0190999999999999	-.0966999999999998	.0696000000000003	-.1816	7	2	5.33333333333333	1.55555555555556	4.58333333333333	2.93333333333333	36
60	Austria	36	Male	1	0	0	-.710000000000001	-.97	-1.28	-.563333333333333	.318333333333333	.467	-.396333333333333	-.0190999999999999	-.0966999999999998	.0696000000000003	-.1816	15	2	4.26666666666667	3.33333333333333	5	3.26666666666667	50
61	Austria	25	Female	0	0	0	-8.71	1.03	-13.28	.903333333333333	.540555555555555	1.38366666666667	-.996333333333333	-.0190999999999999	-.0966999999999998	.0696000000000003	-.1816	7	4	5.73333333333333	3.55555555555556	5.91666666666667	2.66666666666667	38
62	Austria	24	Female	0	1	1	2.29	.0299999999999998	7.72	.903333333333333	1.20722222222222	1.05033333333333	1.27033333333333	-.0190999999999999	-.0966999999999998	.0696000000000003	-.1816	18	3	5.73333333333333	4.22222222222222	5.58333333333333	4.93333333333333	59
63	Austria	41	Female	1	0	0	.289999999999999	-.97	3.72	.503333333333334	-1.23722222222222	.300333333333333	.00366666666666671	-.0190999999999999	-.0966999999999998	.0696000000000003	-.1816	16	2	5.33333333333333	1.77777777777778	4.83333333333333	3.66666666666667	55
64	Austria	26	Female	1	1	1	19.29	.0299999999999998	6.72	.636666666666667	-.237222222222222	.300333333333333	.337	-.0190999999999999	-.0966999999999998	.0696000000000003	-.1816	35	3	5.46666666666667	2.77777777777778	4.83333333333333	4	58
65	Austria	29	Female	1	0	0	-5.71	1.03	-6.28	.703333333333333	-.126111111111111	.550333333333333	.737	-.0190999999999999	-.0966999999999998	.0696000000000003	-.1816	10	4	5.53333333333333	2.88888888888889	5.08333333333333	4.4	45
66	Austria	27	Female	1	0	1	-11.71	.0299999999999998	-11.28	.17	.318333333333333	.383666666666667	.203666666666666	-.0190999999999999	-.0966999999999998	.0696000000000003	-.1816	4	3	5	3.33333333333333	4.91666666666667	3.86666666666667	40
67	Austria	33	Male	1	0	0	14.29	.0299999999999998	5.72	-.563333333333333	.540555555555555	.217	-.796333333333334	-.0190999999999999	-.0966999999999998	.0696000000000003	-.1816	30	3	4.26666666666667	3.55555555555556	4.75	2.86666666666667	57
68	Austria	19	Male	0	0	1	-2.71	-.97	-1.28	-.496666666666666	.207222222222222	.300333333333333	-.663	-.0190999999999999	-.0966999999999998	.0696000000000003	-.1816	13	2	4.33333333333333	3.22222222222222	4.83333333333333	3	50
69	Austria	30	Male	1	0	0	24.29	.0299999999999998	13.72	.703333333333333	-.459444444444445	.300333333333334	-.263	-.0190999999999999	-.0966999999999998	.0696000000000003	-.1816	40	3	5.53333333333333	2.55555555555556	4.83333333333333	3.4	65
70	Austria	24	Female	1	1	0	6.29	-.97	3.72	.636666666666667	-.237222222222222	.133666666666667	-.0629999999999997	-.0190999999999999	-.0966999999999998	.0696000000000003	-.1816	22	2	5.46666666666667	2.77777777777778	4.66666666666667	3.6	55
71	Austria	30	Female	1	0	1	-8.71	-.97	-13.28	.903333333333333	-.126111111111111	-.0330000000000004	-.463	-.0190999999999999	-.0966999999999998	.0696000000000003	-.1816	7	2	5.73333333333333	2.88888888888889	4.5	3.2	38
72	Austria	41	Female	1	1	0	4.29	.0299999999999998	5.72	.636666666666667	-.126111111111111	.133666666666666	.403666666666668	-.0190999999999999	-.0966999999999998	.0696000000000003	-.1816	20	3	5.46666666666667	2.88888888888889	4.66666666666667	4.06666666666667	57
73	Austria	13	Female	1	0	1	-11.71	-.97	.719999999999999	.703333333333334	-.792777777777778	.883666666666667	.670333333333334	-.0190999999999999	-.0966999999999998	.0696000000000003	-.1816	4	2	5.53333333333333	2.22222222222222	5.41666666666667	4.33333333333333	52
74	Austria	28	Male	0	1	0	-10.71	1.03	-11.28	.236666666666667	-.459444444444444	-.366333333333333	.00366666666666715	-.0190999999999999	-.0966999999999998	.0696000000000003	-.1816	5	4	5.06666666666667	2.55555555555556	4.16666666666667	3.66666666666667	40
75	Austria	48	Male	1	1	1	-5.71	.0299999999999998	-15.28	-.563333333333333	.985	-.283	.337	-.0190999999999999	-.0966999999999998	.0696000000000003	-.1816	10	3	4.26666666666667	4	4.25	4	36
76	Austria	47	Female	1	0	1	42.29	1.03	-6.28	.57	2.09611111111111	.883666666666667	1.137	-.0190999999999999	-.0966999999999998	.0696000000000003	-.1816	38	4	5.4	5.11111111111111	5.41666666666667	4.8	45
77	Austria	14	Male	1	0	1	16.29	-1.97	7.72	.903333333333333	.985	1.467	-.196333333333333	-.0190999999999999	-.0966999999999998	.0696000000000003	-.1816	32	1	5.73333333333333	4	6	3.46666666666667	59
78	Austria	27	Female	1	0	1	-4.71	1.03	-4.28	-.696666666666667	-.0150000000000001	.217	.0703333333333331	-.0190999999999999	-.0966999999999998	.0696000000000003	-.1816	11	4	4.13333333333333	3	4.75	3.73333333333333	47
79	Austria	56	Female	1	0	0	44.29	1.03	-2.28	.370000000000001	.985	-.366333333333334	.603666666666668	-.0190999999999999	-.0966999999999998	.0696000000000003	-.1816	6	4	5.2	4	4.16666666666667	4.26666666666667	49
80	Austria	22	Female	0	0	1	4.29	.0299999999999998	12.72	.170000000000001	-.681666666666667	-.0330000000000004	-.796333333333333	-.0190999999999999	-.0966999999999998	.0696000000000003	-.1816	20	3	5	2.33333333333333	4.5	2.86666666666667	64
81	Austria	50	Female	1	1	1	-7.71	2.03	-15.28	.503333333333333	-.126111111111111	.550333333333333	.0703333333333336	-.0190999999999999	-.0966999999999998	.0696000000000003	-.1816	8	5	5.33333333333333	2.88888888888889	5.08333333333333	3.73333333333333	36
82	Austria	37	Male	1	1	1	24.29	-.97	13.72	-1.63	.318333333333333	-1.36633333333333	-.0629999999999997	-.0190999999999999	-.0966999999999998	.0696000000000003	-.1816	40	2	3.2	3.33333333333333	3.16666666666667	3.6	65
83	Austria	51	Male	0	1	1	-10.71	.0299999999999998	-18.28	.170000000000001	.096111111111111	.0503333333333327	.337	-.0190999999999999	-.0966999999999998	.0696000000000003	-.1816	5	3	5	3.11111111111111	4.58333333333333	4	33
84	Austria	28	Female	0	0	0	19.29	.0299999999999998	15.72	-.23	.207222222222222	-.0330000000000013	-.0629999999999997	-.0190999999999999	-.0966999999999998	.0696000000000003	-.1816	35	3	4.6	3.22222222222222	4.5	3.6	67
85	Austria	14	Female	0	1	0	12.29	.0299999999999998	1.72	.970000000000001	.984999999999999	.800333333333333	1.337	-.0190999999999999	-.0966999999999998	.0696000000000003	-.1816	28	3	5.8	4	5.33333333333333	5	53
86	Austria	31	Male	1	1	0	-10.71	.0299999999999998	5.72	.0366666666666662	.985	.800333333333333	.870333333333333	-.0190999999999999	-.0966999999999998	.0696000000000003	-.1816	5	3	4.86666666666667	4	5.33333333333333	4.53333333333333	57
87	Austria	35	Female	1	1	1	-3.71	1.03	-4.28	.17	.207222222222222	.0503333333333327	.470333333333334	-.0190999999999999	-.0966999999999998	.0696000000000003	-.1816	12	4	5	3.22222222222222	4.58333333333333	4.13333333333333	47
88	Austria	55	Female	1	0	1	-5.71	1.03	-11.28	-.83	-.348333333333334	.0503333333333327	-.0629999999999997	-.0190999999999999	-.0966999999999998	.0696000000000003	-.1816	10	4	4	2.66666666666667	4.58333333333333	3.6	40
89	Austria	26	Female	1	0	1	4.29	-1.97	-.280000000000001	.236666666666667	-.459444444444445	-.533	.603666666666668	-.0190999999999999	-.0966999999999998	.0696000000000003	-.1816	20	1	5.06666666666667	2.55555555555556	4	4.26666666666667	51
90	Austria	28	Female	1	1	1	.289999999999999	-.97	6.72	.57	-.0150000000000001	-.0330000000000004	-.263	-.0190999999999999	-.0966999999999998	.0696000000000003	-.1816	16	2	5.4	3	4.5	3.4	58
91	Austria	14	Female	1	0	0	3.29	.0299999999999998	4.72	.236666666666666	-.126111111111111	-.449666666666667	.737000000000001	-.0190999999999999	-.0966999999999998	.0696000000000003	-.1816	19	3	5.06666666666667	2.88888888888889	4.08333333333333	4.4	56
92	Austria	26	Female	1	0	0	-8.71	.0299999999999998	-11.28	.703333333333333	-1.57055555555556	-.116333333333334	.803666666666667	-.0190999999999999	-.0966999999999998	.0696000000000003	-.1816	7	3	5.53333333333333	1.44444444444444	4.41666666666667	4.46666666666667	40
93	Austria	30	Female	1	0	1	-9.71	.0299999999999998	-19.28	-.163333333333334	-.681666666666667	-1.11633333333333	-.129666666666666	-.0190999999999999	-.0966999999999998	.0696000000000003	-.1816	6	3	4.66666666666667	2.33333333333333	3.41666666666667	3.53333333333333	32
94	Austria	27	Female	1	1	0	6.29	.0299999999999998	6.72	.569999999999999	-.792777777777778	.383666666666667	-.396333333333333	-.0190999999999999	-.0966999999999998	.0696000000000003	-.1816	22	3	5.4	2.22222222222222	4.91666666666667	3.26666666666667	58
95	Austria	44	Female	1	0	0	-.710000000000001	1.03	6.72	-.0966666666666667	-.459444444444445	-.699666666666667	.603666666666668	-.0190999999999999	-.0966999999999998	.0696000000000003	-.1816	15	4	4.73333333333333	2.55555555555556	3.83333333333333	4.26666666666667	58
96	Austria	19	Male	1	1	0	12.29	.0299999999999998	13.72	.37	-.0150000000000001	-.0330000000000004	-.396333333333333	-.0190999999999999	-.0966999999999998	.0696000000000003	-.1816	28	3	5.2	3	4.5	3.26666666666667	65
97	Austria	17	Male	1	1	1	9.29	.0299999999999998	5.72	.103333333333333	-.126111111111111	-.866333333333334	.603666666666667	-.0190999999999999	-.0966999999999998	.0696000000000003	-.1816	25	3	4.93333333333333	2.88888888888889	3.66666666666667	4.26666666666667	57
98	Austria	34	Female	1	0	1	4.29	.0299999999999998	16.72	.503333333333333	-1.12611111111111	-.0330000000000004	.603666666666667	-.0190999999999999	-.0966999999999998	.0696000000000003	-.1816	20	3	5.33333333333333	1.88888888888889	4.5	4.26666666666667	68
99	Austria	28	Male	1	1	0	21.29	-.97	19.72	-.363333333333333	-.681666666666667	-1.11633333333333	-.329666666666666	-.0190999999999999	-.0966999999999998	.0696000000000003	-.1816	37	2	4.46666666666667	2.33333333333333	3.41666666666667	3.33333333333333	71
100	Austria	39	Female	1	1	0	1.29	1.03	-5.28	.236666666666666	-.903888888888889	.133666666666667	-.396333333333333	-.0190999999999999	-.0966999999999998	.0696000000000003	-.1816	17	4	5.06666666666667	2.11111111111111	4.66666666666667	3.26666666666667	46
101	Austria	18	Female	1	1	1	-4.71	-.97	-6.28	.103333333333333	-.681666666666667	-.199666666666667	-.529666666666667	-.0190999999999999	-.0966999999999998	.0696000000000003	-.1816	11	2	4.93333333333333	2.33333333333333	4.33333333333333	3.13333333333333	45
102	Austria	70	Female	1	0	1	4.29	1.03	5.72	-.563333333333333	-.0150000000000001	-.366333333333333	.137	-.0190999999999999	-.0966999999999998	.0696000000000003	-.1816	20	4	4.26666666666667	3	4.16666666666667	3.8	57
103	Austria	45	Female	0	0	1	21.29	1.03	15.72	.436666666666667	.096111111111111	.217	.403666666666667	-.0190999999999999	-.0966999999999998	.0696000000000003	-.1816	37	4	5.26666666666667	3.11111111111111	4.75	4.06666666666667	67
104	Austria	33	Female	1	0	0	4.29	-.97	13.72	-.363333333333333	-.681666666666667	-.283	-.729666666666667	-.0190999999999999	-.0966999999999998	.0696000000000003	-.1816	20	2	4.46666666666667	2.33333333333333	4.25	2.93333333333333	65
105	Austria	43	Female	1	0	0	-4.71	-.97	-10.28	-.563333333333333	-.0150000000000001	-.366333333333333	.137	-.0190999999999999	-.0966999999999998	.0696000000000003	-.1816	11	2	4.26666666666667	3	4.16666666666667	3.8	41
106	Austria	30	Female	1	1	1	-6.71	1.03	-16.28	-.23	-.570555555555556	-.449666666666666	.137	-.0190999999999999	-.0966999999999998	.0696000000000003	-.1816	9	4	4.6	2.44444444444444	4.08333333333333	3.8	35
107	Austria	25	Female	1	0	0	1.29	.0299999999999998	-6.28	-.563333333333333	-.237222222222223	-.283	-.863	-.0190999999999999	-.0966999999999998	.0696000000000003	-.1816	17	3	4.26666666666667	2.77777777777778	4.25	2.8	45
108	Austria	28	Female	0	1	1	-3.71	2.03	-1.28	-.896666666666667	-.792777777777778	-1.033	-.0629999999999997	-.0190999999999999	-.0966999999999998	.0696000000000003	-.1816	12	5	3.93333333333333	2.22222222222222	3.5	3.6	50
109	Austria	18	Female	1	0	1	14.29	-.97	8.72	-.696666666666667	-.126111111111111	-.533	-.929666666666666	-.0190999999999999	-.0966999999999998	.0696000000000003	-.1816	30	2	4.13333333333333	2.88888888888889	4	2.73333333333333	60
110	Austria	64	Female	1	0	1	-6.71	1.03	-5.28	.303333333333334	-.348333333333334	.550333333333334	-1.39633333333333	-.0190999999999999	-.0966999999999998	.0696000000000003	-.1816	9	4	5.13333333333333	2.66666666666667	5.08333333333333	2.26666666666667	46
111	Austria	43	Male	1	0	1	-11.71	1.03	-4.28	-1.89666666666667	-.237222222222223	-1.86633333333333	-.729666666666667	-.0190999999999999	-.0966999999999998	.0696000000000003	-.1816	4	4	2.93333333333333	2.77777777777778	2.66666666666667	2.93333333333333	47
112	Austria	17	Female	0	0	1	4.29	.0299999999999998	-2.28	-.43	.207222222222223	1.13366666666667	-.796333333333333	-.0190999999999999	-.0966999999999998	.0696000000000003	-.1816	20	3	4.4	3.22222222222222	5.66666666666667	2.86666666666667	49
113	Austria	76	Female	0	1	1	-8.71	2.03	-3.28	-.363333333333333	.762777777777778	.800333333333333	.403666666666667	-.0190999999999999	-.0966999999999998	.0696000000000003	-.1816	7	5	4.46666666666667	3.77777777777778	5.33333333333333	4.06666666666667	48
114	Austria	66	Female	1	0	1	-6.71	1.03	-6.28	-1.69666666666667	.318333333333333	-1.36633333333333	-.463	-.0190999999999999	-.0966999999999998	.0696000000000003	-.1816	9	4	3.13333333333333	3.33333333333333	3.16666666666667	3.2	45
115	Austria	26	Male	1	0	0	19.29	-.97	14.72	.236666666666666	-1.015	.133666666666667	.137	-.0190999999999999	-.0966999999999998	.0696000000000003	-.1816	35	2	5.06666666666667	2	4.66666666666667	3.8	66
116	Austria	26	Female	0	1	0	14.29	1.03	10.72	1.03666666666667	.651666666666666	.550333333333333	-.0629999999999997	-.0190999999999999	-.0966999999999998	.0696000000000003	-.1816	30	4	5.86666666666667	3.66666666666667	5.08333333333333	3.6	62
117	Austria	11	Female	1	1	0	-3.71	.0299999999999998	-2.28	-.23	-.681666666666667	-.366333333333334	.00366666666666715	-.0190999999999999	-.0966999999999998	.0696000000000003	-.1816	12	3	4.6	2.33333333333333	4.16666666666667	3.66666666666667	49
118	Austria	26	Female	1	0	0	4.29	.0299999999999998	23.72	-.0966666666666667	.0961111111111106	-.366333333333334	-.263	-.0190999999999999	-.0966999999999998	.0696000000000003	-.1816	20	3	4.73333333333333	3.11111111111111	4.16666666666667	3.4	75
119	Austria	14	Female	1	0	1	-11.71	-.97	7.72	.503333333333334	-.570555555555555	.633666666666667	-.463	-.0190999999999999	-.0966999999999998	.0696000000000003	-.1816	4	2	5.33333333333333	2.44444444444444	5.16666666666667	3.2	59
120	Austria	27	Female	1	1	1	10.29	.0299999999999998	7.72	.836666666666667	1.42944444444444	.717	.737000000000001	-.0190999999999999	-.0966999999999998	.0696000000000003	-.1816	26	3	5.66666666666667	4.44444444444444	5.25	4.4	59
121	Austria	55	Female	1	0	1	8.29	.0299999999999998	2.72	-.896666666666667	.985	-1.19966666666667	.0703333333333331	-.0190999999999999	-.0966999999999998	.0696000000000003	-.1816	24	3	3.93333333333333	4	3.33333333333333	3.73333333333333	54
122	Austria	28	Male	1	0	1	-14.71	-.97	-18.28	-1.83	.207222222222222	-.949666666666667	-.329666666666667	-.0190999999999999	-.0966999999999998	.0696000000000003	-.1816	1	2	3	3.22222222222222	3.58333333333333	3.33333333333333	33
123	Austria	19	Female	1	0	1	-5.71	1.03	3.72	-.963333333333334	.207222222222222	-.366333333333334	-.263	-.0190999999999999	-.0966999999999998	.0696000000000003	-.1816	10	4	3.86666666666667	3.22222222222222	4.16666666666667	3.4	55
124	Austria	22	Female	1	0	1	.289999999999999	1.03	1.72	-.696666666666666	1.31833333333333	-1.11633333333333	.403666666666667	-.0190999999999999	-.0966999999999998	.0696000000000003	-.1816	16	4	4.13333333333333	4.33333333333333	3.41666666666667	4.06666666666667	53
125	Austria	19	Female	1	0	0	-5.71	.0299999999999998	3.72	-1.49666666666667	.873888888888889	-1.69966666666667	-.0629999999999997	-.0190999999999999	-.0966999999999998	.0696000000000003	-.1816	10	3	3.33333333333333	3.88888888888889	2.83333333333333	3.6	55
126	Austria	40	Female	0	1	1	4.29	-.97	15.72	-1.56333333333333	.873888888888889	-.949666666666667	.00366666666666671	-.0190999999999999	-.0966999999999998	.0696000000000003	-.1816	20	2	3.26666666666667	3.88888888888889	3.58333333333333	3.66666666666667	67
127	Austria	74	Male	1	1	1	-1.71	1.03	-19.28	-1.49666666666667	.762777777777777	-1.19966666666667	-.0629999999999997	-.0190999999999999	-.0966999999999998	.0696000000000003	-.1816	14	4	3.33333333333333	3.77777777777778	3.33333333333333	3.6	32
128	Austria	16	Female	1	1	1	9.29	.0299999999999998	7.72	-2.23	.429444444444444	-1.69966666666667	-.463	-.0190999999999999	-.0966999999999998	.0696000000000003	-.1816	25	3	2.6	3.44444444444444	2.83333333333333	3.2	59
129	Austria	28	Female	0	1	0	-5.71	-.97	-11.28	.0366666666666671	-.237222222222223	.717	-.329666666666666	-.0190999999999999	-.0966999999999998	.0696000000000003	-.1816	10	2	4.86666666666667	2.77777777777778	5.25	3.33333333333333	40
130	Austria	18	Female	0	1	0	-5.71	-1.97	-3.28	-1.49666666666667	.762777777777777	-1.44966666666667	-.196333333333333	-.0190999999999999	-.0966999999999998	.0696000000000003	-.1816	10	1	3.33333333333333	3.77777777777778	3.08333333333333	3.46666666666667	48
131	Austria	34	Female	1	1	1	11.29	1.03	11.72	-2.43	.207222222222222	-1.69966666666667	-.463	-.0190999999999999	-.0966999999999998	.0696000000000003	-.1816	27	4	2.4	3.22222222222222	2.83333333333333	3.2	63
132	Austria	28	Female	1	0	1	-5.71	-.97	-8.28	-.23	-.459444444444444	.0503333333333336	-.529666666666666	-.0190999999999999	-.0966999999999998	.0696000000000003	-.1816	10	2	4.6	2.55555555555556	4.58333333333333	3.13333333333333	43
133	Austria	17	Female	0	0	1	3.29	.0299999999999998	-2.28	-.43	.207222222222223	1.13366666666667	-.796333333333333	-.0190999999999999	-.0966999999999998	.0696000000000003	-.1816	19	3	4.4	3.22222222222222	5.66666666666667	2.86666666666667	49
134	Austria	76	Female	0	1	1	-9.71	2.03	-4.28	-.363333333333333	.762777777777778	.800333333333333	.403666666666667	-.0190999999999999	-.0966999999999998	.0696000000000003	-.1816	6	5	4.46666666666667	3.77777777777778	5.33333333333333	4.06666666666667	47
135	Austria	66	Female	1	0	1	-9.71	1.03	-9.28	-2.89666666666667	-1.015	-2.44966666666667	-1.463	-.0190999999999999	-.0966999999999998	.0696000000000003	-.1816	6	4	1.93333333333333	2	2.08333333333333	2.2	42
136	Austria	26	Male	1	0	0	17.29	-.97	15.72	.236666666666666	-1.015	.133666666666667	.137	-.0190999999999999	-.0966999999999998	.0696000000000003	-.1816	33	2	5.06666666666667	2	4.66666666666667	3.8	67
137	Austria	26	Female	0	1	0	13.29	-.97	9.72	1.03666666666667	.651666666666666	.550333333333333	-.0629999999999997	-.0190999999999999	-.0966999999999998	.0696000000000003	-.1816	29	2	5.86666666666667	3.66666666666667	5.08333333333333	3.6	61
138	Austria	11	Female	1	1	0	-4.71	.0299999999999998	-.280000000000001	-1.63	.318333333333333	-1.36633333333333	-.463	-.0190999999999999	-.0966999999999998	.0696000000000003	-.1816	11	3	3.2	3.33333333333333	3.16666666666667	3.2	51
139	Austria	26	Female	1	0	0	3.29	.0299999999999998	20.72	-.363333333333333	1.65166666666667	.133666666666667	.937	-.0190999999999999	-.0966999999999998	.0696000000000003	-.1816	19	3	4.46666666666667	4.66666666666667	4.66666666666667	4.6	72
140	Austria	14	Female	1	0	1	-12.71	-.97	-2.28	.503333333333334	-.570555555555555	.633666666666667	-.463	-.0190999999999999	-.0966999999999998	.0696000000000003	-.1816	3	2	5.33333333333333	2.44444444444444	5.16666666666667	3.2	49
141	Austria	26	Female	1	1	1	9.29	-1.97	9.72	.836666666666667	1.42944444444444	.717	.737000000000001	-.0190999999999999	-.0966999999999998	.0696000000000003	-.1816	25	1	5.66666666666667	4.44444444444444	5.25	4.4	61
142	Austria	50	Female	1	0	1	6.29	-1.97	3.72	.436666666666667	.096111111111111	.217	.403666666666667	-.0190999999999999	-.0966999999999998	.0696000000000003	-.1816	22	1	5.26666666666667	3.11111111111111	4.75	4.06666666666667	55
143	Austria	32	Male	1	0	1	-14.71	-.97	-19.28	-.43	-.792777777777778	-.283	-.729666666666667	-.0190999999999999	-.0966999999999998	.0696000000000003	-.1816	1	2	4.4	2.22222222222222	4.25	2.93333333333333	32
144	Austria	21	Female	1	1	1	-6.71	1.03	3.72	-1.23	-.237222222222223	-.783	-.196333333333333	-.0190999999999999	-.0966999999999998	.0696000000000003	-.1816	9	4	3.6	2.77777777777778	3.75	3.46666666666667	55
145	Austria	27	Female	1	0	1	-.710000000000001	-.97	.719999999999999	-.363333333333333	-.459444444444444	-.366333333333334	.203666666666666	-.0190999999999999	-.0966999999999998	.0696000000000003	-.1816	15	2	4.46666666666667	2.55555555555556	4.16666666666667	3.86666666666667	52
146	Austria	28	Female	1	0	0	-6.71	.0299999999999998	-1.28	-.43	-.126111111111111	-.116333333333333	-.796333333333334	-.0190999999999999	-.0966999999999998	.0696000000000003	-.1816	9	3	4.4	2.88888888888889	4.41666666666667	2.86666666666667	50
147	Austria	37	Female	0	1	1	3.29	-.97	15.72	-.630000000000001	-.570555555555556	-.866333333333334	.270333333333334	-.0190999999999999	-.0966999999999998	.0696000000000003	-.1816	19	2	4.2	2.44444444444444	3.66666666666667	3.93333333333333	67
148	Austria	66	Male	1	1	1	-2.71	1.03	-20.28	-.696666666666667	.318333333333333	-.199666666666667	-.663	-.0190999999999999	-.0966999999999998	.0696000000000003	-.1816	13	4	4.13333333333333	3.33333333333333	4.33333333333333	3	31
149	Austria	21	Female	1	0	1	6.29	-.97	5.72	.103333333333333	-.126111111111111	.550333333333334	-1.263	-.0190999999999999	-.0966999999999998	.0696000000000003	-.1816	22	2	4.93333333333333	2.88888888888889	5.08333333333333	2.4	57
150	Austria	28	Female	0	0	0	-4.71	-.97	-12.28	-.296666666666667	-.237222222222223	.0503333333333336	-.596333333333333	-.0190999999999999	-.0966999999999998	.0696000000000003	-.1816	11	2	4.53333333333333	2.77777777777778	4.58333333333333	3.06666666666667	39
151	Austria	18	Female	0	0	0	-3.71	-1.97	-6.28					-.0190999999999999	-.0966999999999998	.0696000000000003	-.1816	12	1					45
152	Bulgaria	23	Female	1	0	1	4.21	.37	13.25	.585666666666667	-.806666666666667	-.311	.543333333333334	-.3681	.0283000000000002	-.1524	-.0545999999999998	13	3	5.06666666666667	2.33333333333333	4	4.33333333333333	55
153	Bulgaria	32	Female	1	0	1	-4.79	-.63	-3.75	.452333333333333	-.473333333333334	-.227666666666666	-.0566666666666671	-.3681	.0283000000000002	-.1524	-.0545999999999998	4	2	4.93333333333333	2.66666666666667	4.08333333333333	3.73333333333333	38
154	Bulgaria	32	Female	1	1	1	4.21	.37	-5.75	.319	-.362222222222223	-.561	-.19	-.3681	.0283000000000002	-.1524	-.0545999999999998	13	3	4.8	2.77777777777778	3.75	3.6	36
155	Bulgaria	23	Female	1	0	0	3.21	-.63	-4.75	.452333333333333	-.917777777777778	1.02233333333333	-.59	-.3681	.0283000000000002	-.1524	-.0545999999999998	12	2	4.93333333333333	2.22222222222222	5.33333333333333	3.2	37
156	Bulgaria	29	Female	0	1	0	18.21	.37	11.25	.0523333333333333	-1.02888888888889	.355666666666666	-.456666666666667	-.3681	.0283000000000002	-.1524	-.0545999999999998	27	3	4.53333333333333	2.11111111111111	4.66666666666667	3.33333333333333	53
157	Bulgaria	31	Female	1	0	1	1.21	-.63	-4.75	-.681	.0822222222222218	.105666666666667	-.456666666666667	-.3681	.0283000000000002	-.1524	-.0545999999999998	10	2	3.8	3.22222222222222	4.41666666666667	3.33333333333333	37
158	Bulgaria	18	Female	1	1	0	23.21	-1.63	13.25	-.547666666666667	.748888888888889	-.144333333333334	.343333333333334	-.3681	.0283000000000002	-.1524	-.0545999999999998	32	1	3.93333333333333	3.88888888888889	4.16666666666667	4.13333333333333	55
159	Bulgaria	27	Female	0	1	1	11.21	.37	11.25	.652333333333334	.304444444444444	.522333333333333	-.0566666666666666	-.3681	.0283000000000002	-.1524	-.0545999999999998	20	3	5.13333333333333	3.44444444444444	4.83333333333333	3.73333333333333	53
160	Bulgaria	71	Female	1	0	0	-8.79	.37	-6.75	1.05233333333333	-.14	-.0609999999999999	1.41	-.3681	.0283000000000002	-.1524	-.0545999999999998		3	5.53333333333333	3	4.25	5.2	35
161	Bulgaria	27	Female	1	0	1	-3.79	.37	-6.75	.0523333333333333	-.362222222222222	.855666666666666	-.39	-.3681	.0283000000000002	-.1524	-.0545999999999998	5	3	4.53333333333333	2.77777777777778	5.16666666666667	3.4	35
162	Bulgaria	35	Female	1	1	1	-.789999999999999	-.63	-8.75	.0523333333333333	1.52666666666667	1.439	-2.12333333333333	-.3681	.0283000000000002	-.1524	-.0545999999999998	8	2	4.53333333333333	4.66666666666667	5.75	1.66666666666667	33
163	Bulgaria	55	Female	0	0	1	-7.79	.37	-16.75	.852333333333334	.304444444444445	-.811	1.67666666666667	-.3681	.0283000000000002	-.1524	-.0545999999999998	1	3	5.33333333333333	3.44444444444444	3.5	5.46666666666667	25
164	Bulgaria	12	Female	1	0	0	5.21	.37	7.25	.252333333333334	.193333333333333	.105666666666666	.143333333333334	-.3681	.0283000000000002	-.1524	-.0545999999999998	14	3	4.73333333333333	3.33333333333333	4.41666666666667	3.93333333333333	49
165	Bulgaria	72	Female	1	0	0	-8.79	.37	-4.75	-.681	-.028888888888889	-.0609999999999999	.41	-.3681	.0283000000000002	-.1524	-.0545999999999998		3	3.8	3.11111111111111	4.25	4.2	37
166	Bulgaria	80	Female	0	0	0	11.21	.37	18.25	-.547666666666666	.415555555555555	.439	.0766666666666662	-.3681	.0283000000000002	-.1524	-.0545999999999998	20	3	3.93333333333333	3.55555555555556	4.75	3.86666666666667	60
167	Bulgaria	26	Female	1	1	1	1.21	.37	-5.75	-1.081	.193333333333333	-.644333333333333	-.323333333333333	-.3681	.0283000000000002	-.1524	-.0545999999999998	10	3	3.4	3.33333333333333	3.66666666666667	3.46666666666667	36
168	Bulgaria	60	Female	1	0	1	-3.79	.37	1.25	-.414333333333333	-.251111111111111	-.227666666666666	-.19	-.3681	.0283000000000002	-.1524	-.0545999999999998	5	3	4.06666666666667	2.88888888888889	4.08333333333333	3.6	43
169	Bulgaria	32	Female	0	0	1	-6.79	-1.63	-1.75	-1.21433333333333	-1.14	-1.14433333333333	-1.05666666666667	-.3681	.0283000000000002	-.1524	-.0545999999999998	2	1	3.26666666666667	2	3.16666666666667	2.73333333333333	40
170	Bulgaria	42	Female	1	0	1	-7.79	.37	-.75	-1.01433333333333	-.251111111111111	-.561	-.856666666666667	-.3681	.0283000000000002	-.1524	-.0545999999999998	1	3	3.46666666666667	2.88888888888889	3.75	2.93333333333333	41
171	Bulgaria	44	Female	1	0	1	-6.79	.37	1.25	-.0143333333333331	1.52666666666667	1.439	.00999999999999979	-.3681	.0283000000000002	-.1524	-.0545999999999998	2	3	4.46666666666667	4.66666666666667	5.75	3.8	43
172	Bulgaria	36	Female	1	0	0	12.21	-1.63	18.25	-.0809999999999995	-1.14	-.810999999999999	-.256666666666667	-.3681	.0283000000000002	-.1524	-.0545999999999998	21	1	4.4	2	3.5	3.53333333333333	60
173	Bulgaria	48	Male	0	0	1	-5.79	-.63	-2.75	-.0809999999999995	-.806666666666667	.105666666666667	-.39	-.3681	.0283000000000002	-.1524	-.0545999999999998	3	2	4.4	2.33333333333333	4.41666666666667	3.4	39
174	Bulgaria	34	Female	1	0	1	-3.79	.37	-.75	-.614333333333333	-.0288888888888894	-.311	-.79	-.3681	.0283000000000002	-.1524	-.0545999999999998	5	3	3.86666666666667	3.11111111111111	4	3	41
175	Bulgaria	44	Male	0	0	1	14.21	.37	4.25	.919	.748888888888889	.272333333333333	.743333333333333	-.3681	.0283000000000002	-.1524	-.0545999999999998	23	3	5.4	3.88888888888889	4.58333333333333	4.53333333333333	46
176	Bulgaria	26	Female	1	1	0	13.21	.37	20.25	.919	-1.25111111111111	.022333333333334	-.123333333333334	-.3681	.0283000000000002	-.1524	-.0545999999999998	22	3	5.4	1.88888888888889	4.33333333333333	3.66666666666667	62
177	Bulgaria	40	Female	0	0	0	-1.79	.37	-7.75	.652333333333334	-.0288888888888894	.272333333333334	-.39	-.3681	.0283000000000002	-.1524	-.0545999999999998	7	3	5.13333333333333	3.11111111111111	4.58333333333333	3.4	34
178	Bulgaria	29	Female	1	0	1	-7.79	-.63	-12.75	1.18566666666667	-.473333333333334	.522333333333334	.276666666666666	-.3681	.0283000000000002	-.1524	-.0545999999999998	1	2	5.66666666666667	2.66666666666667	4.83333333333333	4.06666666666667	29
179	Bulgaria	33	Female	1	1	1	21.21	-1.63	21.25	.0523333333333333	-1.69555555555556	1.27233333333333	.0766666666666671	-.3681	.0283000000000002	-.1524	-.0545999999999998	30	1	4.53333333333333	1.44444444444444	5.58333333333333	3.86666666666667	63
180	Bulgaria	62	Female	1	1	1	11.21	.37	7.25	.119	-.473333333333334	-.394333333333333	.81	-.3681	.0283000000000002	-.1524	-.0545999999999998	20	3	4.6	2.66666666666667	3.91666666666667	4.6	49
181	Bulgaria	33	Female	1	0	1	1.21	.37	-2.75	.385666666666666	-.473333333333334	-.394333333333333	-.523333333333333	-.3681	.0283000000000002	-.1524	-.0545999999999998	10	3	4.86666666666667	2.66666666666667	3.91666666666667	3.26666666666667	39
182	Bulgaria	20	Female	0	0	1	-5.79	-.63	-13.75	.852333333333334	.86	.939	-.323333333333334	-.3681	.0283000000000002	-.1524	-.0545999999999998	3	2	5.33333333333333	4	5.25	3.46666666666667	28
183	Bulgaria	53	Female	1	0	1	-2.79	.37	2.25	-.347666666666667	-1.25111111111111	-.811	-.523333333333333	-.3681	.0283000000000002	-.1524	-.0545999999999998	6	3	4.13333333333333	1.88888888888889	3.5	3.26666666666667	44
184	Bulgaria	27	Female	1	0	1	2.21	.37	-4.75	-.681	-.806666666666667	-.311	-1.99	-.3681	.0283000000000002	-.1524	-.0545999999999998	11	3	3.8	2.33333333333333	4	1.8	37
185	Bulgaria	75	Male	1	0	0	1.21	.37	8.25	-1.281	.193333333333333	-1.22766666666667	-.456666666666667	-.3681	.0283000000000002	-.1524	-.0545999999999998	10	3	3.2	3.33333333333333	3.08333333333333	3.33333333333333	50
186	Bulgaria	42	Female	0	0	1	-4.79	.37	-11.75	.318999999999999	-.695555555555556	.272333333333333	1.01	-.3681	.0283000000000002	-.1524	-.0545999999999998	4	3	4.8	2.44444444444444	4.58333333333333	4.8	30
187	Bulgaria	66	Female	1	0	1	-6.79	.37	8.25	.919	-.584444444444445	.439	-.456666666666667	-.3681	.0283000000000002	-.1524	-.0545999999999998	2	3	5.4	2.55555555555556	4.75	3.33333333333333	50
188	Bulgaria	63	Female	1	0	1	-6.29	1.37	-3.75	.785666666666667	.193333333333333	.605666666666666	.0766666666666662	-.3681	.0283000000000002	-.1524	-.0545999999999998	2.5	4	5.26666666666667	3.33333333333333	4.91666666666667	3.86666666666667	38
189	Bulgaria	51	Female	1	0	0	11.21	.37	10.25	-.281	-.362222222222223	.272333333333334	-.0566666666666671	-.3681	.0283000000000002	-.1524	-.0545999999999998	20	3	4.2	2.77777777777778	4.58333333333333	3.73333333333333	52
190	Bulgaria	44	Female	1	1	0	1.21	.37	3.25	.252333333333334	1.19333333333333	.605666666666666	.410000000000001	-.3681	.0283000000000002	-.1524	-.0545999999999998	10	3	4.73333333333333	4.33333333333333	4.91666666666667	4.2	45
191	Bulgaria	56	Female	1	1	1	4.21	1.37	-6.75	-.347666666666667	-.584444444444445	-.144333333333333	-.123333333333334	-.3681	.0283000000000002	-.1524	-.0545999999999998	13	4	4.13333333333333	2.55555555555556	4.16666666666667	3.66666666666667	35
192	Bulgaria	49	Female	1	0	1	-6.79	.37	-12.75	.185666666666666	-1.14	-.727666666666667	.476666666666667	-.3681	.0283000000000002	-.1524	-.0545999999999998	2	3	4.66666666666667	2	3.58333333333333	4.26666666666667	29
193	Bulgaria	48	Female	1	0	1	15.21	-.63	-9.75	-.614333333333334	.748888888888889	-.561	.21	-.3681	.0283000000000002	-.1524	-.0545999999999998	24	2	3.86666666666667	3.88888888888889	3.75	4	32
194	Bulgaria	61	Female	1	1	1	5.21	.37	4.25	-.414333333333333	-.362222222222222	-.727666666666667	-.923333333333333	-.3681	.0283000000000002	-.1524	-.0545999999999998	14	3	4.06666666666667	2.77777777777778	3.58333333333333	2.86666666666667	46
195	Bulgaria	56	Female	1	0	1	-3.79	1.37	5.25	1.05233333333333	-1.14	-.144333333333333	.21	-.3681	.0283000000000002	-.1524	-.0545999999999998	5	4	5.53333333333333	2	4.16666666666667	4	47
196	Bulgaria	35	Female	1	1	0	4.21	.37	10.25	.985666666666667	2.08222222222222	.855666666666667	.876666666666666	-.3681	.0283000000000002	-.1524	-.0545999999999998	13	3	5.46666666666667	5.22222222222222	5.16666666666667	4.66666666666667	52
197	Bulgaria	29	Male	1	0	1	-7.79	-.63	-14.75	-1.41433333333333	-.0288888888888894	-1.47766666666667	-.923333333333334	-.3681	.0283000000000002	-.1524	-.0545999999999998	1	2	3.06666666666667	3.11111111111111	2.83333333333333	2.86666666666667	27
198	Bulgaria	48	Male	1	0	1	-3.79	-.63	-11.75	.585666666666667	.0822222222222218	-.477666666666667	.676666666666667	-.3681	.0283000000000002	-.1524	-.0545999999999998	5	2	5.06666666666667	3.22222222222222	3.83333333333333	4.46666666666667	30
199	Bulgaria	29	Female	1	1	0	6.21	-1.63	.25	.585666666666667	.415555555555555	.189	.00999999999999934	-.3681	.0283000000000002	-.1524	-.0545999999999998	15	1	5.06666666666667	3.55555555555556	4.5	3.8	42
200	Bulgaria	15	Female	0	0	1	-7.79	.37	.25	.319	-.473333333333334	-.0609999999999999	-1.05666666666667	-.3681	.0283000000000002	-.1524	-.0545999999999998	1	3	4.8	2.66666666666667	4.25	2.73333333333333	42
201	Bulgaria	33	Female	1	1	0	2.21	1.37	-3.75	.119	.86	.272333333333333	.543333333333333	-.3681	.0283000000000002	-.1524	-.0545999999999998	11	4	4.6	4	4.58333333333333	4.33333333333333	38
202	Bulgaria	49	Female	1	1	1	1.21	-1.63	.25	-1.081	1.08222222222222	-.227666666666666	-.59	-.3681	.0283000000000002	-.1524	-.0545999999999998	10	1	3.4	4.22222222222222	4.08333333333333	3.2	42
203	Bulgaria	53	Female	1	0	0	-2.79	.37	-2.75	-2.14766666666667	-.362222222222223	-1.47766666666667	-1.12333333333333	-.3681	.0283000000000002	-.1524	-.0545999999999998	6	3	2.33333333333333	2.77777777777778	2.83333333333333	2.66666666666667	39
204	Bulgaria	34	Female	1	0	1	-4.79	1.37	-7.75	-.281000000000001	1.08222222222222	.855666666666666	.276666666666666	-.3681	.0283000000000002	-.1524	-.0545999999999998	4	4	4.2	4.22222222222222	5.16666666666667	4.06666666666667	34
205	Bulgaria	30	Female	1	0	0	11.21	.37	8.25	.919	.86	.939000000000001	-.256666666666666	-.3681	.0283000000000002	-.1524	-.0545999999999998	20	3	5.4	4	5.25	3.53333333333333	50
206	Bulgaria	45	Female	1	0	0	-8.79	-.63	-2.75	-1.54766666666667	.193333333333333	-.894333333333334	-1.52333333333333	-.3681	.0283000000000002	-.1524	-.0545999999999998		2	2.93333333333333	3.33333333333333	3.41666666666667	2.26666666666667	39
207	Bulgaria	23	Female	1	0	1	-5.79	-1.63	-4.75	-.881	.748888888888889	-.811	.00999999999999979	-.3681	.0283000000000002	-.1524	-.0545999999999998	3	1	3.6	3.88888888888889	3.5	3.8	37
208	Bulgaria	36	Female	1	0	1	-6.79	.37	3.25	.919	.748888888888889	.689	.343333333333333	-.3681	.0283000000000002	-.1524	-.0545999999999998	2	3	5.4	3.88888888888889	5	4.13333333333333	45
209	Bulgaria	22	Female	1	0	1	16.21	-1.63	11.25	.785666666666668	.748888888888889	.105666666666666	1.01	-.3681	.0283000000000002	-.1524	-.0545999999999998	25	1	5.26666666666667	3.88888888888889	4.41666666666667	4.8	53
210	Bulgaria	49	Female	1	0	1	11.21	.37	13.25	.319	-.584444444444444	-.894333333333333	-.256666666666666	-.3681	.0283000000000002	-.1524	-.0545999999999998	20	3	4.8	2.55555555555556	3.41666666666667	3.53333333333333	55
211	Bulgaria	52	Female	1	0	1	-8.79	.37	3.25	.452333333333334	-.028888888888889	.189	.543333333333334	-.3681	.0283000000000002	-.1524	-.0545999999999998		3	4.93333333333333	3.11111111111111	4.5	4.33333333333333	45
212	Bulgaria	26	Female	1	0	1	-7.79	.37	9.25	-2.21433333333333	-.806666666666667	-1.811	-1.52333333333333	-.3681	.0283000000000002	-.1524	-.0545999999999998	1	3	2.26666666666667	2.33333333333333	2.5	2.26666666666667	51
213	Bulgaria	18	Female	1	0	1	27.21	-1.63	-4.75	-.747666666666666	-.362222222222222	-.644333333333333	-1.72333333333333	-.3681	.0283000000000002	-.1524	-.0545999999999998	36	1	3.73333333333333	2.77777777777778	3.66666666666667	2.06666666666667	37
214	Bulgaria	21	Female	1	0	1	-5.79	.37	-3.75	.519	1.19333333333333	-.0609999999999999	.676666666666667	-.3681	.0283000000000002	-.1524	-.0545999999999998	3	3	5	4.33333333333333	4.25	4.46666666666667	38
215	Bulgaria	35	Female	1	1	1	-2.79	-.63	6.25	-.681	-.917777777777778	.189	-.256666666666666	-.3681	.0283000000000002	-.1524	-.0545999999999998	6	2	3.8	2.22222222222222	4.5	3.53333333333333	48
216	Bulgaria	26	Female	1	1	1	1.21	-1.63	6.25	.785666666666668	-.806666666666667	.939	.476666666666667	-.3681	.0283000000000002	-.1524	-.0545999999999998	10	1	5.26666666666667	2.33333333333333	5.25	4.26666666666667	48
217	Bulgaria	31	Male	1	1	1	-2.79	-.63	6.25	-.681	-.695555555555555	-.561	-1.25666666666667	-.3681	.0283000000000002	-.1524	-.0545999999999998	6	2	3.8	2.44444444444444	3.75	2.53333333333333	48
218	Bulgaria	39	Female	1	0	0	-2.79	.37	1.25	.119000000000001	.637777777777778	-.144333333333334	.676666666666667	-.3681	.0283000000000002	-.1524	-.0545999999999998	6	3	4.6	3.77777777777778	4.16666666666667	4.46666666666667	43
219	Bulgaria	16	Female	1	1	0	16.21	-1.63	10.25	1.05233333333333	.0822222222222226	.522333333333334	.61	-.3681	.0283000000000002	-.1524	-.0545999999999998	25	1	5.53333333333333	3.22222222222222	4.83333333333333	4.4	52
220	Bulgaria	8	Female	1	0	1	6.21	-.63	11.25	-.481	.86	-.394333333333333	.143333333333333	-.3681	.0283000000000002	-.1524	-.0545999999999998	15	2	4	4	3.91666666666667	3.93333333333333	53
221	Bulgaria	29	Female	1	1	1	11.21	.37	1.25	-.814333333333333	-.584444444444444	1.02233333333333	-.123333333333334	-.3681	.0283000000000002	-.1524	-.0545999999999998	20	3	3.66666666666667	2.55555555555556	5.33333333333333	3.66666666666667	43
222	Bulgaria	27	Female	1	0	1	-4.79	.37	8.25	.585666666666667	1.08222222222222	.022333333333334	.210000000000001	-.3681	.0283000000000002	-.1524	-.0545999999999998	4	3	5.06666666666667	4.22222222222222	4.33333333333333	4	50
223	Bulgaria	22	Female	1	0	0	-.789999999999999	-1.63	-7.75	-.947666666666667	.637777777777778	-.977666666666666	-.19	-.3681	.0283000000000002	-.1524	-.0545999999999998	8	1	3.53333333333333	3.77777777777778	3.33333333333333	3.6	34
224	Bulgaria	67	Female	0	0	1	-7.79	.37	-15.75	-1.14766666666667	.304444444444445	-.894333333333333	-.456666666666667	-.3681	.0283000000000002	-.1524	-.0545999999999998	1	3	3.33333333333333	3.44444444444444	3.41666666666667	3.33333333333333	26
225	Bulgaria	24	Female	1	0	0	-6.79	-1.63	-11.75	-.0143333333333331	-.917777777777778	-.560999999999999	-.0566666666666666	-.3681	.0283000000000002	-.1524	-.0545999999999998	2	1	4.46666666666667	2.22222222222222	3.75	3.73333333333333	30
226	Bulgaria	39	Female	1	0	0	-3.79	.37	19.25	-.0809999999999995	-.584444444444444	.439	.00999999999999979	-.3681	.0283000000000002	-.1524	-.0545999999999998	5	3	4.4	2.55555555555556	4.75	3.8	61
227	Bulgaria	27	Female	1	0	1	-8.29	.37	-7.75	1.05233333333333	.971111111111111	.689	1.61	-.3681	.0283000000000002	-.1524	-.0545999999999998	1	3	5.53333333333333	4.11111111111111	5	5.4	34
228	Bulgaria	30	Female	1	0	1	2.21	.37	-4.75	.0523333333333333	1.41555555555555	-.227666666666667	.543333333333334	-.3681	.0283000000000002	-.1524	-.0545999999999998	11	3	4.53333333333333	4.55555555555555	4.08333333333333	4.33333333333333	37
229	Bulgaria	23	Female	1	0	1	-3.79	-.63	13.25	-.347666666666666	.193333333333333	1.35566666666667	-.523333333333333	-.3681	.0283000000000002	-.1524	-.0545999999999998	5	2	4.13333333333333	3.33333333333333	5.66666666666667	3.26666666666667	55
230	Bulgaria	46	Male	0	0	1	3.21	.37	-9.75	-1.01433333333333	.526666666666666	.272333333333333	-1.19	-.3681	.0283000000000002	-.1524	-.0545999999999998	12	3	3.46666666666667	3.66666666666667	4.58333333333333	2.6	32
231	Bulgaria	29	Female	1	0	1	13.21	-.63	10.25	.919	1.30444444444444	.772333333333333	.743333333333333	-.3681	.0283000000000002	-.1524	-.0545999999999998	22	2	5.4	4.44444444444444	5.08333333333333	4.53333333333333	52
232	Bulgaria	13	Female	0	0	0	15.21	.37	27.25	.252333333333334	-.14	.355666666666666	.943333333333332	-.3681	.0283000000000002	-.1524	-.0545999999999998	24	3	4.73333333333333	3	4.66666666666667	4.73333333333333	69
233	Bulgaria	36	Female	1	1	0	5.21	.37	4.25	-.214333333333333	.193333333333333	-.227666666666667	-.256666666666667	-.3681	.0283000000000002	-.1524	-.0545999999999998	14	3	4.26666666666667	3.33333333333333	4.08333333333333	3.53333333333333	46
234	Bulgaria	27	Female	1	1	0	-3.79	-.63	-6.75	-1.81433333333333	-.584444444444445	-1.72766666666667	-.99	-.3681	.0283000000000002	-.1524	-.0545999999999998	5	2	2.66666666666667	2.55555555555556	2.58333333333333	2.8	35
235	Bulgaria	56	Female	1	0	1	-2.79	.37	1.25	.452333333333333	1.86	.522333333333333	.81	-.3681	.0283000000000002	-.1524	-.0545999999999998	6	3	4.93333333333333	5	4.83333333333333	4.6	43
236	Bulgaria	40	Female	0	0	1	-7.79	-1.63	-3.75	.652333333333334	-.806666666666667	-.727666666666667	-.656666666666667	-.3681	.0283000000000002	-.1524	-.0545999999999998	1	1	5.13333333333333	2.33333333333333	3.58333333333333	3.13333333333333	38
237	Bulgaria	23	Female	1	0	0	1.21	.37	2.25	.585666666666667	.304444444444444	.939	-.19	-.3681	.0283000000000002	-.1524	-.0545999999999998	10	3	5.06666666666667	3.44444444444444	5.25	3.6	44
238	Bulgaria	57	Female	1	0	0	-1.79	.37	5.25	-.147666666666667	.304444444444445	-.0609999999999999	.00999999999999979	-.3681	.0283000000000002	-.1524	-.0545999999999998	7	3	4.33333333333333	3.44444444444444	4.25	3.8	47
239	Bulgaria	16	Female	1	0	0	23.21	-1.63	13.25	1.18566666666667	.304444444444445	1.439	1.74333333333333	-.3681	.0283000000000002	-.1524	-.0545999999999998	32	1	5.66666666666667	3.44444444444444	5.75	5.53333333333333	55
240	Bulgaria	30	Female	0	0	1	-.789999999999999	.37	-3.75	.718999999999999	-1.47333333333333	1.02233333333333	.41	-.3681	.0283000000000002	-.1524	-.0545999999999998	8	3	5.2	1.66666666666667	5.33333333333333	4.2	38
241	Bulgaria	28	Female	1	0	0	-3.79	.37	-3.75	.319	-.806666666666667	.939	-.256666666666666	-.3681	.0283000000000002	-.1524	-.0545999999999998	5	3	4.8	2.33333333333333	5.25	3.53333333333333	38
242	Bulgaria	26	Female	0	0	1	-2.79	.37	11.25	.719	-1.14	-.227666666666667	-.59	-.3681	.0283000000000002	-.1524	-.0545999999999998	6	3	5.2	2	4.08333333333333	3.2	53
243	Bulgaria	45	Female	1	1	1	-8.79	1.37	-6.75	.985666666666667	-.14	.605666666666666	.476666666666667	-.3681	.0283000000000002	-.1524	-.0545999999999998		4	5.46666666666667	3	4.91666666666667	4.26666666666667	35
244	Bulgaria	57	Female	0	0	0	6.21	.37	-4.75	.919	.304444444444444	1.02233333333333	1.94333333333333	-.3681	.0283000000000002	-.1524	-.0545999999999998	15	3	5.4	3.44444444444444	5.33333333333333	5.73333333333333	37
245	Bulgaria	39	Female	0	1	0	1.21	1.37	-4.75	-.547666666666666	.193333333333333	.105666666666666	.276666666666667	-.3681	.0283000000000002	-.1524	-.0545999999999998	10	4	3.93333333333333	3.33333333333333	4.41666666666667	4.06666666666667	37
246	Bulgaria	20	Female	1	1	1	16.21	-.63	11.25	.452333333333334	-.917777777777778	.105666666666666	.676666666666667	-.3681	.0283000000000002	-.1524	-.0545999999999998	25	2	4.93333333333333	2.22222222222222	4.41666666666667	4.46666666666667	53
247	Bulgaria	39	Female	0	0	1	5.21	-1.63	6.25	-.0143333333333331	-.14	.272333333333333	.21	-.3681	.0283000000000002	-.1524	-.0545999999999998	14	1	4.46666666666667	3	4.58333333333333	4	48
248	Bulgaria	44	Female	1	0	0	-1.79	.37	-5.75	-.0809999999999995	-.362222222222222	-.311	.81	-.3681	.0283000000000002	-.1524	-.0545999999999998	7	3	4.4	2.77777777777778	4	4.6	36
249	Bulgaria	19	Female	1	0	1	-7.79	-1.63	-1.75	1.18566666666667	1.74888888888889	1.52233333333333	1.07666666666667	-.3681	.0283000000000002	-.1524	-.0545999999999998	1	1	5.66666666666667	4.88888888888889	5.83333333333333	4.86666666666667	40
250	Bulgaria	42	Female	1	1	0	-1.79	.37	4.25	.719	.0822222222222218	1.02233333333333	1.14333333333333	-.3681	.0283000000000002	-.1524	-.0545999999999998	7	3	5.2	3.22222222222222	5.33333333333333	4.93333333333333	46
251	Bulgaria	25	Male	1	0	1	-5.79	-.63	-14.75	.718999999999999	.193333333333333	.855666666666667	.676666666666667	-.3681	.0283000000000002	-.1524	-.0545999999999998	3	2	5.2	3.33333333333333	5.16666666666667	4.46666666666667	27
252	Bulgaria	57	Female	1	0	1	16.21	.37	30.25	-1.94766666666667	-.251111111111111	-1.72766666666667	-1.25666666666667	-.3681	.0283000000000002	-.1524	-.0545999999999998	25	3	2.53333333333333	2.88888888888889	2.58333333333333	2.53333333333333	72
253	Bulgaria	26	Male	0	0	1	-2.79	-.63	.25	-2.01433333333333	-.473333333333334	-1.72766666666667	-.99	-.3681	.0283000000000002	-.1524	-.0545999999999998	6	2	2.46666666666667	2.66666666666667	2.58333333333333	2.8	42
254	Bulgaria	40	Female	1	1	1	11.21	-.63	9.25	.385666666666666	1.41555555555556	1.27233333333333	.876666666666666	-.3681	.0283000000000002	-.1524	-.0545999999999998	20	2	4.86666666666667	4.55555555555556	5.58333333333333	4.66666666666667	51
255	Bulgaria	41	Female	1	0	1	-4.79	.37	-5.75	.852333333333334	-.028888888888889	.855666666666666	.676666666666667	-.3681	.0283000000000002	-.1524	-.0545999999999998	4	3	5.33333333333333	3.11111111111111	5.16666666666667	4.46666666666667	36
256	Bulgaria	32	Female	0	0	0	7.21	.37	18.25	-.147666666666666	1.41555555555556	.0223333333333331	.61	-.3681	.0283000000000002	-.1524	-.0545999999999998	16	3	4.33333333333333	4.55555555555556	4.33333333333333	4.4	60
257	Bulgaria	40	Female	1	0	1	-1.79	.37	-1.75	-.881	.637777777777777	-.477666666666667	-.19	-.3681	.0283000000000002	-.1524	-.0545999999999998	7	3	3.6	3.77777777777778	3.83333333333333	3.6	40
258	Bulgaria	39	Female	1	0	1	2.21	-.63	4.25	-.281	-.028888888888889	.355666666666667	.143333333333333	-.3681	.0283000000000002	-.1524	-.0545999999999998	11	2	4.2	3.11111111111111	4.66666666666667	3.93333333333333	46
259	Bulgaria	24	Female	1	1	1	.210000000000001	.37	-7.75	.719	-.584444444444444	.439	-.99	-.3681	.0283000000000002	-.1524	-.0545999999999998	9	3	5.2	2.55555555555556	4.75	2.8	34
260	Bulgaria	55	Female	1	0	0	3.21	.37	-3.75	1.25233333333333	-.14	.189	1.21	-.3681	.0283000000000002	-.1524	-.0545999999999998	12	3	5.73333333333333	3	4.5	5	38
261	Bulgaria	27	Female	1	0	1	-2.79	.37	-5.75	.252333333333333	-1.25111111111111	.855666666666667	.343333333333334	-.3681	.0283000000000002	-.1524	-.0545999999999998	6	3	4.73333333333333	1.88888888888889	5.16666666666667	4.13333333333333	36
262	Bulgaria	27	Male	0	0	0	15.21	-.63	-5.75	.252333333333334	.0822222222222218	-.144333333333333	.00999999999999979	-.3681	.0283000000000002	-.1524	-.0545999999999998	24	2	4.73333333333333	3.22222222222222	4.16666666666667	3.8	36
263	Bulgaria	28	Female	1	0	0	12.21	1.37	6.25	1.25233333333333	.971111111111111	1.52233333333333	.676666666666667	-.3681	.0283000000000002	-.1524	-.0545999999999998	21	4	5.73333333333333	4.11111111111111	5.83333333333333	4.46666666666667	48
264	Bulgaria	44	Female	1	0	0	-3.79	.37	1.25	.252333333333334	1.41555555555556	.272333333333334	.676666666666667	-.3681	.0283000000000002	-.1524	-.0545999999999998	5	3	4.73333333333333	4.55555555555556	4.58333333333333	4.46666666666667	43
265	Bulgaria	51	Female	1	0	0	-3.79	.37	1.25	.119	1.19333333333333	.189	.743333333333333	-.3681	.0283000000000002	-.1524	-.0545999999999998	5	3	4.6	4.33333333333333	4.5	4.53333333333333	43
266	Bulgaria	28	Female	1	0	1	-2.79	.37	-8.75	.452333333333334	.971111111111111	.189	.276666666666667	-.3681	.0283000000000002	-.1524	-.0545999999999998	6	3	4.93333333333333	4.11111111111111	4.5	4.06666666666667	33
267	Bulgaria	22	Female	0	0	1	-3.79	.37	3.25	.585666666666667	-.251111111111111	.939	-1.12333333333333	-.3681	.0283000000000002	-.1524	-.0545999999999998	5	3	5.06666666666667	2.88888888888889	5.25	2.66666666666667	45
268	Bulgaria	55	Female	1	0	0	-2.79	-.63	-11.75	.385666666666666	-.0288888888888894	-.144333333333333	.676666666666667	-.3681	.0283000000000002	-.1524	-.0545999999999998	6	2	4.86666666666667	3.11111111111111	4.16666666666667	4.46666666666667	30
269	Bulgaria	35	Female	0	0	1	-4.79	.37	3.25	-.614333333333334	-.806666666666667	.439	-.99	-.3681	.0283000000000002	-.1524	-.0545999999999998	4	3	3.86666666666667	2.33333333333333	4.75	2.8	45
270	Bulgaria	56	Female	1	0	0	-6.79	.37	-14.75	-.414333333333333	-.14	.272333333333334	-.456666666666667	-.3681	.0283000000000002	-.1524	-.0545999999999998	2	3	4.06666666666667	3	4.58333333333333	3.33333333333333	27
271	Bulgaria	41	Female	1	1	1	-4.79	.37	8.25	.719	.304444444444445	1.02233333333333	1.34333333333333	-.3681	.0283000000000002	-.1524	-.0545999999999998	4	3	5.2	3.44444444444444	5.33333333333333	5.13333333333333	50
272	Bulgaria	35	Male	1	0	1	-4.79	-1.63	4.25	-1.481	.193333333333333	-1.14433333333333	-.323333333333334	-.3681	.0283000000000002	-.1524	-.0545999999999998	4	1	3	3.33333333333333	3.16666666666667	3.46666666666667	46
273	Bulgaria	51	Female	1	1	0	15.21	.37	6.25	-1.081	-.695555555555556	-.561	-.79	-.3681	.0283000000000002	-.1524	-.0545999999999998	24	3	3.4	2.44444444444444	3.75	3	48
274	Bulgaria	61	Male	1	0	1	-6.79	.37	-1.75	-.881	.304444444444445	-.977666666666667	-.256666666666666	-.3681	.0283000000000002	-.1524	-.0545999999999998	2	3	3.6	3.44444444444444	3.33333333333333	3.53333333333333	40
275	Bulgaria	43	Female	1	0	1	-7.79	.37	10.25	.652333333333333	-.251111111111111	.522333333333334	.143333333333334	-.3681	.0283000000000002	-.1524	-.0545999999999998	1	3	5.13333333333333	2.88888888888889	4.83333333333333	3.93333333333333	52
276	Bulgaria	58	Male	1	0	0	-.789999999999999	-1.63	3.25	-.347666666666666	1.19333333333333	-.311	.343333333333333	-.3681	.0283000000000002	-.1524	-.0545999999999998	8	1	4.13333333333333	4.33333333333333	4	4.13333333333333	45
277	Bulgaria	30	Female	1	0	0	5.21	.37	12.25	.385666666666667	-.917777777777778	.272333333333333	.00999999999999979	-.3681	.0283000000000002	-.1524	-.0545999999999998	14	3	4.86666666666667	2.22222222222222	4.58333333333333	3.8	54
278	Bulgaria	32	Female	1	0	1	-2.79	1.37	2.25	-.147666666666666	.859999999999999	.189	.0766666666666671	-.3681	.0283000000000002	-.1524	-.0545999999999998	6	4	4.33333333333333	4	4.5	3.86666666666667	44
279	Bulgaria	21	Female	1	1	1	8.21	.37	4.25	.452333333333333	-.362222222222222	.439	.143333333333333	-.3681	.0283000000000002	-.1524	-.0545999999999998	17	3	4.93333333333333	2.77777777777778	4.75	3.93333333333333	46
280	Bulgaria	60	Male	1	0	1	-5.79	.37	5.25	-.347666666666666	-.028888888888889	.522333333333333	-.123333333333334	-.3681	.0283000000000002	-.1524	-.0545999999999998	3	3	4.13333333333333	3.11111111111111	4.83333333333333	3.66666666666667	47
281	Bulgaria	37	Female	0	0	1	9.21	.37	2.25	-.547666666666667	.526666666666666	-1.311	.00999999999999979	-.3681	.0283000000000002	-.1524	-.0545999999999998	18	3	3.93333333333333	3.66666666666667	3	3.8	44
282	Bulgaria	47	Female	1	0	0	-8.29	1.37	-1.75	.519	.971111111111111	-1.39433333333333	.543333333333333	-.3681	.0283000000000002	-.1524	-.0545999999999998	1	4	5	4.11111111111111	2.91666666666667	4.33333333333333	40
283	Bulgaria	31	Female	1	0	0	6.21	.37	15.25	-.147666666666666	-.695555555555556	.189	.21	-.3681	.0283000000000002	-.1524	-.0545999999999998	15	3	4.33333333333333	2.44444444444444	4.5	4	57
284	Bulgaria	38	Female	1	1	1	.210000000000001	.37	-5.75	-.0143333333333331	.415555555555556	-.0609999999999999	-.0566666666666671	-.3681	.0283000000000002	-.1524	-.0545999999999998	9	3	4.46666666666667	3.55555555555556	4.25	3.73333333333333	36
285	Bulgaria	41	Male	1	0	1	-6.79	.37	-9.75	-.814333333333333	.526666666666666	-.144333333333334	-.79	-.3681	.0283000000000002	-.1524	-.0545999999999998	2	3	3.66666666666667	3.66666666666667	4.16666666666667	3	32
286	Bulgaria	51	Female	1	0	1	-4.29	-.63	-10.75	-.481	.0822222222222218	1.02233333333333	-.19	-.3681	.0283000000000002	-.1524	-.0545999999999998	4.5	2	4	3.22222222222222	5.33333333333333	3.6	31
287	Bulgaria	20	Female	1	0	0	-7.79	-.63	-.75	1.25233333333333	1.63777777777778	1.689	1.87666666666667	-.3681	.0283000000000002	-.1524	-.0545999999999998	1	2	5.73333333333333	4.77777777777778	6	5.66666666666667	41
288	Bulgaria	48	Female	0	0	0	45.21	-1.63	-19.75	-3.481	-2.14	-3.311	-2.79	-.3681	.0283000000000002	-.1524	-.0545999999999998	34	1	1	1	1	1	22
289	Bulgaria	14	Male	1	0	0	21.21	-1.63	3.25	-.747666666666666	.637777777777777	-1.061	-.256666666666667	-.3681	.0283000000000002	-.1524	-.0545999999999998	30	1	3.73333333333333	3.77777777777778	3.25	3.53333333333333	45
290	Bulgaria	13	Female	1	1	1	-3.79	-1.63	-8.75	-.214333333333332	1.86	.355666666666666	-.723333333333333	-.3681	.0283000000000002	-.1524	-.0545999999999998	5	1	4.26666666666667	5	4.66666666666667	3.06666666666667	33
291	Bulgaria	39	Female	1	0	1	-3.79	.37	3.25	.652333333333334	.415555555555556	-.561	.61	-.3681	.0283000000000002	-.1524	-.0545999999999998	5	3	5.13333333333333	3.55555555555556	3.75	4.4	45
292	Bulgaria	46	Female	0	0	1	-6.79	-.63	-.75	-.881	-.917777777777778	.855666666666667	-.656666666666667	-.3681	.0283000000000002	-.1524	-.0545999999999998	2	2	3.6	2.22222222222222	5.16666666666667	3.13333333333333	41
293	Bulgaria	31	Female	1	0	1	-7.79	.37	3.25	.318999999999999	1.30444444444444	.439	1.41	-.3681	.0283000000000002	-.1524	-.0545999999999998	1	3	4.8	4.44444444444444	4.75	5.2	45
294	Bulgaria	21	Female	0	0	0	1.21	-.63	7.25	1.18566666666667	-1.69555555555556	1.10566666666667	2.01	-.3681	.0283000000000002	-.1524	-.0545999999999998	10	2	5.66666666666667	1.44444444444444	5.41666666666667	5.8	49
295	Bulgaria	15	Male	1	0	0	-3.79	-1.63	4.25	1.319	.748888888888889	1.52233333333333	.81	-.3681	.0283000000000002	-.1524	-.0545999999999998	5	1	5.8	3.88888888888889	5.83333333333333	4.6	46
296	Bulgaria	61	Female	1	0	1	-6.79	.37	1.25	.185666666666667	1.19333333333333	.105666666666666	.876666666666666	-.3681	.0283000000000002	-.1524	-.0545999999999998	2	3	4.66666666666667	4.33333333333333	4.41666666666667	4.66666666666667	43
297	Bulgaria	31	Female	1	0	1	6.21	.37	-3.75	.385666666666666	.86	.0223333333333331	.743333333333333	-.3681	.0283000000000002	-.1524	-.0545999999999998	15	3	4.86666666666667	4	4.33333333333333	4.53333333333333	38
298	Bulgaria	41	Female	1	0	1	-8.29	-.63	-10.75	-.614333333333334	-.806666666666667	.022333333333334	-.19	-.3681	.0283000000000002	-.1524	-.0545999999999998	1	2	3.86666666666667	2.33333333333333	4.33333333333333	3.6	31
299	Bulgaria	39	Male	0	0	1	1.21	.37	-3.75	-.0143333333333331	-.362222222222222	.689	-1.25666666666667	-.3681	.0283000000000002	-.1524	-.0545999999999998	10	3	4.46666666666667	2.77777777777778	5	2.53333333333333	38
300	Bulgaria	25	Female	0	0	0	-6.79	1.37	2.25	.985666666666667	-.14	.689	-.723333333333333	-.3681	.0283000000000002	-.1524	-.0545999999999998	2	4	5.46666666666667	3	5	3.06666666666667	44
301	Bulgaria	35	Female	1	0	1	-6.79	.37	-9.75	.852333333333333	-1.36222222222222	-1.061	-.39	-.3681	.0283000000000002	-.1524	-.0545999999999998	2	3	5.33333333333333	1.77777777777778	3.25	3.4	32
302	Bulgaria	52	Female	1	0	1	-2.79	.37	-5.75	-.147666666666666	.637777777777777	.022333333333334	.00999999999999979	-.3681	.0283000000000002	-.1524	-.0545999999999998	6	3	4.33333333333333	3.77777777777778	4.33333333333333	3.8	36
303	Bulgaria	29	Male	0	0	1	-5.29	-.63	3.25	.319	.86	.605666666666666	.743333333333333	-.3681	.0283000000000002	-.1524	-.0545999999999998	3.5	2	4.8	4	4.91666666666667	4.53333333333333	45
304	Bulgaria	22	Female	1	0	1	-6.79	-1.63	-8.75	-.281	-.473333333333334	-.144333333333334	-.123333333333333	-.3681	.0283000000000002	-.1524	-.0545999999999998	2	1	4.2	2.66666666666667	4.16666666666667	3.66666666666667	33
305	Bulgaria	21	Female	1	1	1	6.21	-.63	2.25	.0523333333333333	-.584444444444445	-.561	.410000000000001	-.3681	.0283000000000002	-.1524	-.0545999999999998	15	2	4.53333333333333	2.55555555555556	3.75	4.2	44
306	Bulgaria	57	Female	1	0	1	-8.79	.37	-3.75	.652333333333333	.193333333333333	.522333333333334	1.07666666666667	-.3681	.0283000000000002	-.1524	-.0545999999999998		3	5.13333333333333	3.33333333333333	4.83333333333333	4.86666666666667	38
307	Bulgaria	33	Female	1	0	1	-6.79	-.63	-3.75	-.614333333333333	-.806666666666667	-.811	-.656666666666666	-.3681	.0283000000000002	-.1524	-.0545999999999998	2	2	3.86666666666667	2.33333333333333	3.5	3.13333333333333	38
308	Bulgaria	21	Female	0	0	1	-1.79	-1.63	.25	1.119	-1.02888888888889	.939	.143333333333334	-.3681	.0283000000000002	-.1524	-.0545999999999998	7	1	5.6	2.11111111111111	5.25	3.93333333333333	42
309	Bulgaria	26	Female	0	0	1	-4.79	-.63	-4.75	-.881	-1.25111111111111	-1.061	-1.05666666666667	-.3681	.0283000000000002	-.1524	-.0545999999999998	4	2	3.6	1.88888888888889	3.25	2.73333333333333	37
310	Bulgaria	22	Female	1	0	1	-5.79	.37	-2.75	.0523333333333333	-1.25111111111111	-.894333333333333	-.39	-.3681	.0283000000000002	-.1524	-.0545999999999998	3	3	4.53333333333333	1.88888888888889	3.41666666666667	3.4	39
311	Bulgaria	27	Male	1	0	0	-7.79	-1.63	-2.75	.785666666666667	1.19333333333333	.855666666666667	.876666666666667	-.3681	.0283000000000002	-.1524	-.0545999999999998	1	1	5.26666666666667	4.33333333333333	5.16666666666667	4.66666666666667	39
312	Bulgaria	31	Female	1	0	0	-3.79	-.63	-8.75	.385666666666666	-.917777777777778	-.311	.676666666666667	-.3681	.0283000000000002	-.1524	-.0545999999999998	5	2	4.86666666666667	2.22222222222222	4	4.46666666666667	33
313	Bulgaria	40	Female	1	0	0	-3.79	-1.63	-7.75	.585666666666667	-.14	-.561	.61	-.3681	.0283000000000002	-.1524	-.0545999999999998	5	1	5.06666666666667	3	3.75	4.4	34
314	Bulgaria	23	Female	1	0	1	27.21	.37	-9.75	.519	-.584444444444444	.0223333333333331	.276666666666667	-.3681	.0283000000000002	-.1524	-.0545999999999998	36	3	5	2.55555555555556	4.33333333333333	4.06666666666667	32
315	Bulgaria	28	Female	1	0	0	-7.79	-1.63	-6.75	-.614333333333334	1.52666666666667	1.35566666666667	-.256666666666666	-.3681	.0283000000000002	-.1524	-.0545999999999998	1	1	3.86666666666667	4.66666666666667	5.66666666666667	3.53333333333333	35
316	Bulgaria	32	Female	1	0	1	-6.79	-1.63	-3.75	-.0809999999999995	1.41555555555556	-.227666666666666	.543333333333333	-.3681	.0283000000000002	-.1524	-.0545999999999998	2	1	4.4	4.55555555555556	4.08333333333333	4.33333333333333	38
317	Bulgaria	57	Female	1	0	1	-6.79	.37	10.25	-.947666666666666	-.584444444444445	.355666666666667	-.256666666666666	-.3681	.0283000000000002	-.1524	-.0545999999999998	2	3	3.53333333333333	2.55555555555556	4.66666666666667	3.53333333333333	52
318	Bulgaria	29	Female	1	0	1	-6.79	.37	-11.75	-.881	.637777777777778	-.977666666666666	-.123333333333334	-.3681	.0283000000000002	-.1524	-.0545999999999998	2	3	3.6	3.77777777777778	3.33333333333333	3.66666666666667	30
319	Bulgaria	52	Female	1	0	0	-6.79	1.37	.25	-.0809999999999995	1.08222222222222	-1.311	-.456666666666667	-.3681	.0283000000000002	-.1524	-.0545999999999998	2	4	4.4	4.22222222222222	3	3.33333333333333	42
320	Bulgaria	60	Female	1	0	0	-8.79	-.63	2.25	.719	-.806666666666667	-.477666666666666	-.19	-.3681	.0283000000000002	-.1524	-.0545999999999998		2	5.2	2.33333333333333	3.83333333333333	3.6	44
321	Bulgaria	55	Female	1	0	1	-6.79	.37	-9.75	.652333333333334	.526666666666666	.189	.543333333333334	-.3681	.0283000000000002	-.1524	-.0545999999999998	2	3	5.13333333333333	3.66666666666667	4.5	4.33333333333333	32
322	Bulgaria	48	Female	1	0	1	-8.79	-.63	-18.75	.852333333333334	-.14	-.0609999999999999	.543333333333334	-.3681	.0283000000000002	-.1524	-.0545999999999998		2	5.33333333333333	3	4.25	4.33333333333333	23
323	Bulgaria	38	Female	0	0	1	-8.79	.37	-9.75	.585666666666667	-.917777777777778	.939	-.923333333333334	-.3681	.0283000000000002	-.1524	-.0545999999999998		3	5.06666666666667	2.22222222222222	5.25	2.86666666666667	32
324	Bulgaria	69	Female	0	0	1	-5.79	.37	-2.75	-1.01433333333333	-.917777777777778	-1.39433333333333	-.856666666666666	-.3681	.0283000000000002	-.1524	-.0545999999999998	3	3	3.46666666666667	2.22222222222222	2.91666666666667	2.93333333333333	39
325	Bulgaria	26	Female	0	0	0	-7.79	1.37	-6.75	-.347666666666666	-.584444444444444	-.227666666666667	-1.59	-.3681	.0283000000000002	-.1524	-.0545999999999998	1	4	4.13333333333333	2.55555555555556	4.08333333333333	2.2	35
326	Bulgaria	56	Male	1	1	0	4.21	1.37	.25	-.681	.304444444444444	-.477666666666666	.00999999999999979	-.3681	.0283000000000002	-.1524	-.0545999999999998	13	4	3.8	3.44444444444444	3.83333333333333	3.8	42
327	Bulgaria	44	Female	1	0	1	3.21	.37	-2.75	-.347666666666666	.193333333333333	.105666666666667	-.59	-.3681	.0283000000000002	-.1524	-.0545999999999998	12	3	4.13333333333333	3.33333333333333	4.41666666666667	3.2	39
328	Bulgaria	70	Male	0	0	1	-2.79	.37	-1.75	-1.21433333333333	-.473333333333334	-.811	-1.39	-.3681	.0283000000000002	-.1524	-.0545999999999998	6	3	3.26666666666667	2.66666666666667	3.5	2.4	40
329	Bulgaria	32	Female	1	0	1	1.21	.37	12.25	-.547666666666667	-.14	.689	-.19	-.3681	.0283000000000002	-.1524	-.0545999999999998	10	3	3.93333333333333	3	5	3.6	54
330	Bulgaria	105	Female	0	0	0	-3.79	1.37	2.25	-1.34766666666667	.193333333333333	-1.14433333333333	-.523333333333333	-.3681	.0283000000000002	-.1524	-.0545999999999998	5	4	3.13333333333333	3.33333333333333	3.16666666666667	3.26666666666667	44
331	Bulgaria	75	Female	1	1	1	-.789999999999999	.37	2.25	-.681	-.14	-1.39433333333333	.0766666666666662	-.3681	.0283000000000002	-.1524	-.0545999999999998	8	3	3.8	3	2.91666666666667	3.86666666666667	44
332	Bulgaria	23	Female	1	0	1	-.789999999999999	-.63	16.25	-1.94766666666667	-.695555555555555	-1.89433333333333	-1.05666666666667	-.3681	.0283000000000002	-.1524	-.0545999999999998	8	2	2.53333333333333	2.44444444444444	2.41666666666667	2.73333333333333	58
333	Bulgaria	29	Female	1	1	1	6.21	.37	2.25	.919	-.806666666666667	-.477666666666666	-.0566666666666671	-.3681	.0283000000000002	-.1524	-.0545999999999998	15	3	5.4	2.33333333333333	3.83333333333333	3.73333333333333	44
334	Bulgaria	47	Female	1	0	1	-4.79	.37	7.25	-.414333333333333	.86	-.894333333333333	.00999999999999979	-.3681	.0283000000000002	-.1524	-.0545999999999998	4	3	4.06666666666667	4	3.41666666666667	3.8	49
335	Bulgaria	27	Female	1	1	1	2.21	.37	-.75	.319	-.362222222222223	-.561	.676666666666667	-.3681	.0283000000000002	-.1524	-.0545999999999998	11	3	4.8	2.77777777777778	3.75	4.46666666666667	41
336	Bulgaria	31	Female	1	0	1	7.21	-.63	3.25	.785666666666667	-.362222222222223	.0223333333333331	.676666666666667	-.3681	.0283000000000002	-.1524	-.0545999999999998	16	2	5.26666666666667	2.77777777777778	4.33333333333333	4.46666666666667	45
337	Bulgaria	50	Female	1	0	1	-4.79	.37	2.25	.319	-.695555555555555	-.0609999999999999	.276666666666666	-.3681	.0283000000000002	-.1524	-.0545999999999998	4	3	4.8	2.44444444444444	4.25	4.06666666666667	44
338	Bulgaria	29	Female	1	0	1	-4.79	-.63	5.25	-1.01433333333333	.86	.938999999999999	1.07666666666667	-.3681	.0283000000000002	-.1524	-.0545999999999998	4	2	3.46666666666667	4	5.25	4.86666666666667	47
339	Bulgaria	44	Female	1	0	1	1.21	.37	7.25	-.481	-.695555555555555	-.477666666666667	-.123333333333334	-.3681	.0283000000000002	-.1524	-.0545999999999998	10	3	4	2.44444444444444	3.83333333333333	3.66666666666667	49
340	Bulgaria	45	Female	1	0	0	-5.79	-.63	-9.75	.852333333333334	.193333333333333	.772333333333333	.943333333333333	-.3681	.0283000000000002	-.1524	-.0545999999999998	3	2	5.33333333333333	3.33333333333333	5.08333333333333	4.73333333333333	32
341	Bulgaria	39	Female	1	0	0	6.21	.37	4.25	.252333333333333	-1.47333333333333	-1.14433333333333	-.256666666666667	-.3681	.0283000000000002	-.1524	-.0545999999999998	15	3	4.73333333333333	1.66666666666667	3.16666666666667	3.53333333333333	46
342	Bulgaria	34	Female	1	0	1	-2.79	2.37	-5.75	.919	1.30444444444444	1.02233333333333	1.14333333333333	-.3681	.0283000000000002	-.1524	-.0545999999999998	6	5	5.4	4.44444444444444	5.33333333333333	4.93333333333333	36
343	Bulgaria	55	Female	1	0	1	3.21	1.37	-1.75	-.881	.526666666666666	-.811	-.123333333333334	-.3681	.0283000000000002	-.1524	-.0545999999999998	12	4	3.6	3.66666666666667	3.5	3.66666666666667	40
344	Bulgaria	60	Female	1	0	1	-8.29	1.37	-15.75	-.214333333333333	.637777777777777	-.727666666666667	-.256666666666666	-.3681	.0283000000000002	-.1524	-.0545999999999998	1	4	4.26666666666667	3.77777777777778	3.58333333333333	3.53333333333333	26
345	Bulgaria	29	Female	1	0	1	.210000000000001	1.37	-3.75	.919	-.473333333333334	-.227666666666667	-.856666666666667	-.3681	.0283000000000002	-.1524	-.0545999999999998	9	4	5.4	2.66666666666667	4.08333333333333	2.93333333333333	38
346	Bulgaria	39	Female	1	0	1	-4.79	.37	-13.75	-.347666666666666	.0822222222222226	.105666666666666	-.856666666666667	-.3681	.0283000000000002	-.1524	-.0545999999999998	4	3	4.13333333333333	3.22222222222222	4.41666666666667	2.93333333333333	28
347	Bulgaria	29	Female	1	0	1	-8.79	1.37	-3.75	-.147666666666667	1.41555555555556	.272333333333333	-.0566666666666666	-.3681	.0283000000000002	-.1524	-.0545999999999998		4	4.33333333333333	4.55555555555556	4.58333333333333	3.73333333333333	38
348	Bulgaria	31	Female	1	0	1	-8.79	.37	-10.75	1.25233333333333	.193333333333333	.689	-.0566666666666666	-.3681	.0283000000000002	-.1524	-.0545999999999998		3	5.73333333333333	3.33333333333333	5	3.73333333333333	31
349	Bulgaria	36	Female	1	0	1	-2.79	.37	.25	.585666666666667	.526666666666666	-.227666666666667	.143333333333334	-.3681	.0283000000000002	-.1524	-.0545999999999998	6	3	5.06666666666667	3.66666666666667	4.08333333333333	3.93333333333333	42
350	Bulgaria	53	Female	1	1	1	1.21	.37	-4.75	-.881	-.584444444444444	-.561	-.19	-.3681	.0283000000000002	-.1524	-.0545999999999998	10	3	3.6	2.55555555555556	3.75	3.6	37
351	Bulgaria	46	Female	1	0	0	-6.79	.37	-4.75	.519	.415555555555555	.855666666666666	.00999999999999979	-.3681	.0283000000000002	-.1524	-.0545999999999998	2	3	5	3.55555555555556	5.16666666666667	3.8	37
352	Bulgaria	34	Female	1	0	0	-5.79	.37	8.25	.0523333333333333	-.695555555555555	-.727666666666666	.609999999999999	-.3681	.0283000000000002	-.1524	-.0545999999999998	3	3	4.53333333333333	2.44444444444444	3.58333333333333	4.4	50
353	Bulgaria	38	Male	1	1	0	16.21	-.63	16.25	-.881	.0822222222222226	-1.311	-.19	-.3681	.0283000000000002	-.1524	-.0545999999999998	25	2	3.6	3.22222222222222	3	3.6	58
354	Bulgaria	42	Female	0	1	1	1.21	2.37	-2.75	.919	-.584444444444445	.605666666666666	-.723333333333333	-.3681	.0283000000000002	-.1524	-.0545999999999998	10	5	5.4	2.55555555555556	4.91666666666667	3.06666666666667	39
355	Bulgaria	53	Female	1	0	0	-6.79	.37	3.25	.119	-.028888888888889	.439	.0766666666666662	-.3681	.0283000000000002	-.1524	-.0545999999999998	2	3	4.6	3.11111111111111	4.75	3.86666666666667	45
356	Bulgaria	32	Female	1	1	1	-4.79	.37	8.25	.919	-.0288888888888894	.689	.81	-.3681	.0283000000000002	-.1524	-.0545999999999998	4	3	5.4	3.11111111111111	5	4.6	50
357	Bulgaria	76	Female	1	0	1	-5.79	-.63	-8.75	-.281	-.584444444444445	-.477666666666667	.0766666666666662	-.3681	.0283000000000002	-.1524	-.0545999999999998	3	2	4.2	2.55555555555556	3.83333333333333	3.86666666666667	33
358	Bulgaria	29	Female	1	0	1	-3.79	.37	.25	-.147666666666667	-.473333333333334	.439	-.456666666666667	-.3681	.0283000000000002	-.1524	-.0545999999999998	5	3	4.33333333333333	2.66666666666667	4.75	3.33333333333333	42
359	Bulgaria	46	Female	1	0	1	-5.79	.37	-5.75	-.681	.0822222222222218	-.561	-.0566666666666666	-.3681	.0283000000000002	-.1524	-.0545999999999998	3	3	3.8	3.22222222222222	3.75	3.73333333333333	36
360	Bulgaria	35	Female	1	0	0	-6.79	.37	-10.75	-.147666666666667	-.806666666666667	-.311	-.39	-.3681	.0283000000000002	-.1524	-.0545999999999998	2	3	4.33333333333333	2.33333333333333	4	3.4	31
361	Bulgaria	24	Female	1	0	0	-2.79	.37	-3.75	-.480999999999999	.748888888888889	.272333333333333	-.39	-.3681	.0283000000000002	-.1524	-.0545999999999998	6	3	4	3.88888888888889	4.58333333333333	3.4	38
362	Bulgaria	61	Male	1	0	0	-6.79	-.63	5.25	-.0143333333333331	.0822222222222226	.772333333333333	.0766666666666662	-.3681	.0283000000000002	-.1524	-.0545999999999998	2	2	4.46666666666667	3.22222222222222	5.08333333333333	3.86666666666667	47
363	Bulgaria	23	Female	1	0	0	-5.79	.37	-8.75	.252333333333334	-.251111111111111	.355666666666666	.0100000000000007	-.3681	.0283000000000002	-.1524	-.0545999999999998	3	3	4.73333333333333	2.88888888888889	4.66666666666667	3.8	33
364	Bulgaria	49	Female	1	0	1	15.21	.37	-8.75	.119	-.251111111111111	.105666666666667	.0766666666666662	-.3681	.0283000000000002	-.1524	-.0545999999999998	24	3	4.6	2.88888888888889	4.41666666666667	3.86666666666667	33
365	Bulgaria	19	Female	1	1	0	6.21	-1.63	3.25	-.0809999999999995	-1.14	.772333333333334	-1.25666666666667	-.3681	.0283000000000002	-.1524	-.0545999999999998	15	1	4.4	2	5.08333333333333	2.53333333333333	45
366	Bulgaria	56	Female	1	0	1	.210000000000001	.37	16.25	-.0143333333333331	-1.14	-.144333333333334	.61	-.3681	.0283000000000002	-.1524	-.0545999999999998	9	3	4.46666666666667	2	4.16666666666667	4.4	58
367	Bulgaria	39	Female	1	0	1	-6.79	.37	-15.75	-.347666666666666	-.14	-.0609999999999999	.276666666666666	-.3681	.0283000000000002	-.1524	-.0545999999999998	2	3	4.13333333333333	3	4.25	4.06666666666667	26
368	Bulgaria	14	Female	1	0	1	11.21	-.63	7.25	.585666666666667	-.584444444444445	-.311	.0766666666666671	-.3681	.0283000000000002	-.1524	-.0545999999999998	20	2	5.06666666666667	2.55555555555556	4	3.86666666666667	49
369	Cyprus	20	Female	1	0	1	2.95	-.0299999999999998	-.259999999999998	.624333333333333	.138777777777777	.257	.686	.0598999999999998	.5273	.2796	.4694	11	3	5.53333333333333	3.77777777777778	5	5	37
370	Cyprus	66	Female	1	0	0	-3.05	.97	-2.26	-1.24233333333333	.0276666666666667	-1.243	-.647333333333334	.0598999999999998	.5273	.2796	.4694	5	4	3.66666666666667	3.66666666666667	3.5	3.66666666666667	35
371	Cyprus	33	Female	1	0	1	-2.05	-.0299999999999998	-5.26	-.975666666666666	-1.86122222222222	-.743	-1.114	.0598999999999998	.5273	.2796	.4694	6	3	3.93333333333333	1.77777777777778	4	3.2	32
372	Cyprus	42	Female	1	1	1	5.95	.97	-.259999999999998	-1.04233333333333	-.861222222222222	-.659666666666667	-.247333333333333	.0598999999999998	.5273	.2796	.4694	14	4	3.86666666666667	2.77777777777778	4.08333333333333	4.06666666666667	37
373	Cyprus	44	Female	1	0	0	6.95	.97	7.74	-.775666666666666	-2.30566666666667	-.409666666666667	-1.18066666666667	.0598999999999998	.5273	.2796	.4694	15	4	4.13333333333333	1.33333333333333	4.33333333333333	3.13333333333333	45
374	Cyprus	54	Female	1	0	0	6.95	-1.03	7.74	-.842333333333332	-.861222222222222	-.493	.152666666666667	.0598999999999998	.5273	.2796	.4694	15	2	4.06666666666667	2.77777777777778	4.25	4.46666666666667	45
375	Cyprus	25	Female	1	0	1	11.95	-1.03	2.74	.0910000000000002	.583222222222222	.0903333333333336	-.0473333333333326	.0598999999999998	.5273	.2796	.4694	20	2	5	4.22222222222222	4.83333333333333	4.26666666666667	40
376	Cyprus	17	Male	1	1	0	26.95	.97	31.74	.0243333333333338	-.0834444444444444	.257	.286	.0598999999999998	.5273	.2796	.4694	35	4	4.93333333333333	3.55555555555556	5	4.6	69
377	Cyprus	34	Female	1	1	0	6.95	1.97	17.74	.691000000000001	.0276666666666667	.0903333333333336	1.286	.0598999999999998	.5273	.2796	.4694	15	5	5.6	3.66666666666667	4.83333333333333	5.6	55
378	Cyprus	42	Female	1	0	1	-.0500000000000007	1.97	1.74	.0243333333333338	.138777777777778	-.409666666666667	.419333333333333	.0598999999999998	.5273	.2796	.4694	8	5	4.93333333333333	3.77777777777778	4.33333333333333	4.73333333333333	39
379	Cyprus	29	Female	0	0	0	13.95	.97	6.74	-.975666666666667	.472111111111112	-.743	-.380666666666667	.0598999999999998	.5273	.2796	.4694	22	4	3.93333333333333	4.11111111111111	4	3.93333333333333	44
380	Cyprus	30	Female	1	0	0	31.95	1.97	27.74	.224333333333334	-1.86122222222222	.257	-2.44733333333333	.0598999999999998	.5273	.2796	.4694	40	5	5.13333333333333	1.77777777777778	5	1.86666666666667	65
381	Cyprus	50	Female	1	0	0	16.95	.97	19.74	.357666666666667	.361	.507000000000001	.286	.0598999999999998	.5273	.2796	.4694	25	4	5.26666666666667	4	5.25	4.6	57
382	Cyprus	76	Female	1	0	1	-5.05	-.0299999999999998	-6.26	-1.37566666666667	-.0834444444444444	-1.32633333333333	-.647333333333334	.0598999999999998	.5273	.2796	.4694	3	3	3.53333333333333	3.55555555555556	3.41666666666667	3.66666666666667	31
383	Cyprus	48	Female	0	0	0	-4.05	-1.03	1.74	.691	.0276666666666667	.757000000000001	.219333333333333	.0598999999999998	.5273	.2796	.4694	4	2	5.6	3.66666666666667	5.5	4.53333333333333	39
384	Cyprus	49	Male	1	1	1	-1.05	-.0299999999999998	-1.26	.757666666666666	.472111111111111	-.0763333333333343	.552666666666666	.0598999999999998	.5273	.2796	.4694	7	3	5.66666666666667	4.11111111111111	4.66666666666667	4.86666666666667	36
385	Cyprus	28	Female	1	0	0	1.95	-1.03	3.74	.624333333333333	-.194555555555555	.923666666666666	.819333333333334	.0598999999999998	.5273	.2796	.4694	10	2	5.53333333333333	3.44444444444444	5.66666666666667	5.13333333333333	41
386	Cyprus	54	Male	1	1	0	21.95	1.97	25.74	-1.04233333333333	.249888888888889	-1.07633333333333	-.580666666666667	.0598999999999998	.5273	.2796	.4694	30	5	3.86666666666667	3.88888888888889	3.66666666666667	3.73333333333333	63
387	Cyprus	31	Female	1	0	0	51.95	-1.03	11.74	.291	.249888888888889	-.159666666666667	.552666666666667	.0598999999999998	.5273	.2796	.4694	6	2	5.2	3.88888888888889	4.58333333333333	4.86666666666667	49
388	Cyprus	28	Female	0	1	1	1.95	-1.03	-.259999999999998	.624333333333333	.583222222222223	.340333333333334	.752666666666667	.0598999999999998	.5273	.2796	.4694	10	2	5.53333333333333	4.22222222222222	5.08333333333333	5.06666666666667	37
389	Cyprus	28	Male	1	1	1	1.95	-.0299999999999998	9.74	-.775666666666666	-.305666666666666	-.493	-.514	.0598999999999998	.5273	.2796	.4694	10	3	4.13333333333333	3.33333333333333	4.25	3.8	47
390	Cyprus	37	Female	0	0	0	-3.05	-.0299999999999998	-7.26	-.309	1.02766666666667	.00699999999999967	-1.04733333333333	.0598999999999998	.5273	.2796	.4694	5	3	4.6	4.66666666666667	4.75	3.26666666666667	30
391	Cyprus	68	Female	1	0	0	-6.05	-2.03	-10.26	-1.309	-.0834444444444444	-1.40966666666667	-.580666666666667	.0598999999999998	.5273	.2796	.4694	2	1	3.6	3.55555555555556	3.33333333333333	3.73333333333333	27
392	Cyprus	68	Female	1	0	1	6.95	-2.03	7.74	-.909	.583222222222223	-.743	-.247333333333333	.0598999999999998	.5273	.2796	.4694	15	1	4	4.22222222222222	4	4.06666666666667	45
393	Cyprus	45	Female	1	1	1	3.95	1.97	2.74	.757666666666666	-1.30566666666667	.757	.0193333333333339	.0598999999999998	.5273	.2796	.4694	12	5	5.66666666666667	2.33333333333333	5.5	4.33333333333333	40
394	Cyprus	50	Female	0	1	1	-3.05	-.0299999999999998	-4.26	-.242333333333333	1.24988888888889	.256999999999999	.485999999999999	.0598999999999998	.5273	.2796	.4694	5	3	4.66666666666667	4.88888888888889	5	4.8	33
395	Cyprus	32	Female	1	0	1	-7.05	.97	11.74	.291	-1.41677777777778	-.409666666666666	-.380666666666667	.0598999999999998	.5273	.2796	.4694	1	4	5.2	2.22222222222222	4.33333333333333	3.93333333333333	49
396	Cyprus	16	Male	0	0	1	.949999999999999	-2.03	.740000000000002	.0910000000000002	.361	.340333333333333	-.980666666666667	.0598999999999998	.5273	.2796	.4694	9	1	5	4	5.08333333333333	3.33333333333333	38
397	Cyprus	61	Female	1	1	0	-3.05	-.0299999999999998	-7.26	.691	1.80544444444444	-.159666666666666	.752666666666666	.0598999999999998	.5273	.2796	.4694	5	3	5.6	5.44444444444444	4.58333333333333	5.06666666666667	30
398	Cyprus	41	Female	1	1	1	-6.05	-2.03	5.74	.424333333333334	1.361	.506999999999999	-.780666666666667	.0598999999999998	.5273	.2796	.4694	2	1	5.33333333333333	5	5.25	3.53333333333333	43
399	Cyprus	66	Male	0	1	1	2.95	-.0299999999999998	.740000000000002	-1.04233333333333	1.47211111111111	.757000000000001	.0860000000000003	.0598999999999998	.5273	.2796	.4694	11	3	3.86666666666667	5.11111111111111	5.5	4.4	38
400	Cyprus	17	Female	1	0	1	-7.55	.97	-3.26	.357666666666667	-.750111111111111	-.576333333333333	.686	.0598999999999998	.5273	.2796	.4694	1	4	5.26666666666667	2.88888888888889	4.16666666666667	5	34
401	Cyprus	49	Female	1	1	1	-5.55	-.0299999999999998	-9.26	.424333333333334	.0276666666666667	.00699999999999967	-.0473333333333334	.0598999999999998	.5273	.2796	.4694	2.5	3	5.33333333333333	3.66666666666667	4.75	4.26666666666667	28
402	Cyprus	35	Female	1	0	0	-5.05	-.0299999999999998	5.74	.891	-.861222222222222	.0903333333333336	.686	.0598999999999998	.5273	.2796	.4694	3	3	5.8	2.77777777777778	4.83333333333333	5	43
403	Cyprus	44	Male	1	0	0	11.95	-.0299999999999998	5.74	-.242333333333333	.472111111111111	-.0763333333333334	.0860000000000003	.0598999999999998	.5273	.2796	.4694	20	3	4.66666666666667	4.11111111111111	4.66666666666667	4.4	43
404	Cyprus	21	Female	1	1	1	3.95	-.0299999999999998	4.74	-.375666666666667	.472111111111111	-.326333333333333	.0860000000000003	.0598999999999998	.5273	.2796	.4694	12	3	4.53333333333333	4.11111111111111	4.41666666666667	4.4	42
405	Cyprus	39	Female	0	0	0	-.0500000000000007	-.0299999999999998	-5.26	.757666666666667	-.972333333333333	.507	.752666666666667	.0598999999999998	.5273	.2796	.4694	8	3	5.66666666666667	2.66666666666667	5.25	5.06666666666667	32
406	Cyprus	24	Female	1	0	1	1.95	-1.03	-2.26	.757666666666667	.694333333333333	-.159666666666667	1.15266666666667	.0598999999999998	.5273	.2796	.4694	10	2	5.66666666666667	4.33333333333333	4.58333333333333	5.46666666666667	35
407	Cyprus	40	Female	1	0	1	-6.05	.97	-7.26	-.0423333333333336	.361	-.0763333333333334	.0193333333333339	.0598999999999998	.5273	.2796	.4694	2	4	4.86666666666667	4	4.66666666666667	4.33333333333333	30
408	Cyprus	21	Female	1	0	1	-7.05	-1.03	-9.26	-.109	.916555555555556	.173666666666667	.419333333333332	.0598999999999998	.5273	.2796	.4694	1	2	4.8	4.55555555555556	4.91666666666667	4.73333333333333	28
409	Cyprus	20	Female	1	0	0	-5.05	-1.03	-7.26	-.109	.361	-.243000000000001	-.114	.0598999999999998	.5273	.2796	.4694	3	2	4.8	4	4.5	4.2	30
410	Cyprus	32	Female	1	1	1	-6.05	-1.03	-6.26	.224333333333334	-1.97233333333333	-1.07633333333333	.352666666666666	.0598999999999998	.5273	.2796	.4694	2	2	5.13333333333333	1.66666666666667	3.66666666666667	4.66666666666667	31
411	Cyprus	33	Female	1	0	0	-5.05	-.0299999999999998	-5.26	.624333333333333	-.305666666666666	1.17366666666667	.486	.0598999999999998	.5273	.2796	.4694	3	3	5.53333333333333	3.33333333333333	5.91666666666667	4.8	32
412	Cyprus	21	Female	1	0	1	11.95	-2.03	16.74	.291	-.527888888888889	1.09033333333333	.219333333333333	.0598999999999998	.5273	.2796	.4694	20	1	5.2	3.11111111111111	5.83333333333333	4.53333333333333	54
413	Cyprus	56	Female	1	0	1	-6.05	-.0299999999999998	12.74	-1.04233333333333	.0276666666666667	-.993000000000001	-.514	.0598999999999998	.5273	.2796	.4694	2	3	3.86666666666667	3.66666666666667	3.75	3.8	50
414	Cyprus	27	Female	1	0	1	1.95	-1.03	.740000000000002	.0909999999999993	.472111111111112	-.326333333333333	.352666666666666	.0598999999999998	.5273	.2796	.4694	10	2	5	4.11111111111111	4.41666666666667	4.66666666666667	38
415	Cyprus	77	Female	1	0	1	3.95	.97	-.259999999999998	-1.309	.0276666666666667	-.826333333333334	-.380666666666667	.0598999999999998	.5273	.2796	.4694	12	4	3.6	3.66666666666667	3.91666666666667	3.93333333333333	37
416	Cyprus	49	Female	0	0	1	-7.55	-1.03	-5.26	-.0423333333333336	.583222222222223	-.243	.419333333333332	.0598999999999998	.5273	.2796	.4694	1	2	4.86666666666667	4.22222222222222	4.5	4.73333333333333	32
417	Cyprus	74	Female	0	0	1	-4.05	1.97	-5.26	.624333333333333	.361	-.576333333333333	.152666666666667	.0598999999999998	.5273	.2796	.4694	4	5	5.53333333333333	4	4.16666666666667	4.46666666666667	32
418	Cyprus	30	Male	0	0	1	-7.05	-1.03	-1.26	.891	-.194555555555555	.673666666666667	.286	.0598999999999998	.5273	.2796	.4694	1	2	5.8	3.44444444444444	5.41666666666667	4.6	36
419	Cyprus	35	Female	1	0	1	-3.05	-2.03	-3.26	.0910000000000002	-.0834444444444444	.840333333333333	-.380666666666667	.0598999999999998	.5273	.2796	.4694	5	1	5	3.55555555555556	5.58333333333333	3.93333333333333	34
420	Cyprus	26	Female	1	0	0	5.95	-.0299999999999998	5.74	-.508999999999999	.694333333333333	-.743	-.314	.0598999999999998	.5273	.2796	.4694	14	3	4.4	4.33333333333333	4	4	43
421	Cyprus	23	Female	1	0	1	-6.05	-2.03	-2.26	.224333333333333	-.0834444444444444	.507	.952666666666667	.0598999999999998	.5273	.2796	.4694	2	1	5.13333333333333	3.55555555555556	5.25	5.26666666666667	35
422	Cyprus	46	Female	0	1	1	-5.05	-1.03	-9.26	-1.17566666666667	-.0834444444444444	-.993	-.780666666666667	.0598999999999998	.5273	.2796	.4694	3	2	3.73333333333333	3.55555555555556	3.75	3.53333333333333	28
423	Cyprus	13	Male	1	0	0	28.95	-1.03	29.74	-.642333333333333	-.416777777777778	-.659666666666667	-.447333333333334	.0598999999999998	.5273	.2796	.4694	37	2	4.26666666666667	3.22222222222222	4.08333333333333	3.86666666666667	67
424	Cyprus	44	Female	1	1	1	1.95	-.0299999999999998	-5.26	.624333333333333	-.527888888888889	.173666666666667	.886000000000001	.0598999999999998	.5273	.2796	.4694	10	3	5.53333333333333	3.11111111111111	4.91666666666667	5.2	32
425	Cyprus	36	Female	1	0	0	-3.05	.97	-8.26	-.109	.0276666666666667	-.743	.019333333333333	.0598999999999998	.5273	.2796	.4694	5	4	4.8	3.66666666666667	4	4.33333333333333	29
426	Cyprus	25	Female	1	0	0	-6.05	-.0299999999999998	-3.26	.891	.138777777777778	1.09033333333333	1.21933333333333	.0598999999999998	.5273	.2796	.4694	2	3	5.8	3.77777777777778	5.83333333333333	5.53333333333333	34
427	Cyprus	38	Female	1	0	0	1.95	-.0299999999999998	-1.26	.0243333333333338	.249888888888889	.0903333333333327	-.314	.0598999999999998	.5273	.2796	.4694	10	3	4.93333333333333	3.88888888888889	4.83333333333333	4	36
428	Cyprus	22	Female	1	0	0	-5.05	-1.03	-5.26	-.575666666666666	.583222222222222	-.576333333333334	-.114	.0598999999999998	.5273	.2796	.4694	3	2	4.33333333333333	4.22222222222222	4.16666666666667	4.2	32
429	Cyprus	44	Female	1	1	1	-6.05	.97	-6.26	-.442333333333333	.583222222222223	-.743	-.247333333333334	.0598999999999998	.5273	.2796	.4694	2	4	4.46666666666667	4.22222222222222	4	4.06666666666667	31
430	Cyprus	15	Female	1	1	0	-3.05	-1.03	-6.26	-.375666666666667	.916555555555556	-.493	.352666666666666	.0598999999999998	.5273	.2796	.4694	5	2	4.53333333333333	4.55555555555556	4.25	4.66666666666667	31
431	Cyprus	46	Female	1	1	1	-3.05	1.97	-4.26	.757666666666667	1.24988888888889	1.17366666666667	.352666666666666	.0598999999999998	.5273	.2796	.4694	5	5	5.66666666666667	4.88888888888889	5.91666666666667	4.66666666666667	33
432	Cyprus	64	Female	1	0	1	-.0500000000000007	.97	-1.26	-1.24233333333333	-.194555555555555	-1.15966666666667	-.647333333333334	.0598999999999998	.5273	.2796	.4694	8	4	3.66666666666667	3.44444444444444	3.58333333333333	3.66666666666667	36
433	Cyprus	31	Female	1	1	1	-2.05	-.0299999999999998	-.259999999999998	.491000000000001	-.527888888888889	.173666666666667	.019333333333333	.0598999999999998	.5273	.2796	.4694	6	3	5.4	3.11111111111111	4.91666666666667	4.33333333333333	37
434	Cyprus	52	Female	0	0	1	1.95	.97	-3.26	.491	-1.19455555555556	.00699999999999878	-1.78066666666667	.0598999999999998	.5273	.2796	.4694	10	4	5.4	2.44444444444444	4.75	2.53333333333333	34
435	Cyprus	30	Male	1	0	1	.949999999999999	-.0299999999999998	.740000000000002	.291	.805444444444445	.340333333333333	.486	.0598999999999998	.5273	.2796	.4694	9	3	5.2	4.44444444444444	5.08333333333333	4.8	38
436	Cyprus	43	Male	1	1	1	.949999999999999	-.0299999999999998	-1.26	.824333333333334	.583222222222223	.923666666666667	-.247333333333334	.0598999999999998	.5273	.2796	.4694	9	3	5.73333333333333	4.22222222222222	5.66666666666667	4.06666666666667	36
437	Cyprus	10	Female	0	0	0	27.95	-2.03	23.74	.290999999999999	.361	.507	.286	.0598999999999998	.5273	.2796	.4694	36	1	5.2	4	5.25	4.6	61
438	Cyprus	44	Female	0	0	1	-5.05	1.97	-9.26	.224333333333334	-.194555555555556	.423666666666667	.552666666666666	.0598999999999998	.5273	.2796	.4694	3	5	5.13333333333333	3.44444444444444	5.16666666666667	4.86666666666667	28
439	Cyprus	75	Female	0	0	1	-7.05	1.97	-9.26	-.175666666666666	1.13877777777778	-.243000000000001	.286	.0598999999999998	.5273	.2796	.4694	1	5	4.73333333333333	4.77777777777778	4.5	4.6	28
440	Cyprus	29	Female	1	1	0	14.95	1.97	22.74	.757666666666667	-.972333333333333	-.576333333333333	.352666666666667	.0598999999999998	.5273	.2796	.4694	23	5	5.66666666666667	2.66666666666667	4.16666666666667	4.66666666666667	60
441	Cyprus	57	Female	1	0	1	-6.05	-1.03	-8.26	.357666666666667	.138777777777777	-.326333333333333	.219333333333333	.0598999999999998	.5273	.2796	.4694	2	2	5.26666666666667	3.77777777777778	4.41666666666667	4.53333333333333	29
442	Cyprus	49	Male	0	0	1	9.95	-1.03	-9.26	.0243333333333338	-.527888888888889	.340333333333334	-.380666666666666	.0598999999999998	.5273	.2796	.4694	18	2	4.93333333333333	3.11111111111111	5.08333333333333	3.93333333333333	28
443	Cyprus	57	Female	0	0	1	-1.05	-.0299999999999998	11.74	-1.24233333333333	-.416777777777778	-.326333333333333	.0860000000000003	.0598999999999998	.5273	.2796	.4694	7	3	3.66666666666667	3.22222222222222	4.41666666666667	4.4	49
444	Cyprus	46	Female	1	1	1	-4.05	-1.03	-5.26	-.909	.694333333333333	-.659666666666666	-.180666666666666	.0598999999999998	.5273	.2796	.4694	4	2	4	4.33333333333333	4.08333333333333	4.13333333333333	32
445	Cyprus	50	Female	0	0	1	-2.05	-1.03	-7.26	.557666666666667	-.416777777777778	-.243	.219333333333333	.0598999999999998	.5273	.2796	.4694	6	2	5.46666666666667	3.22222222222222	4.5	4.53333333333333	30
446	Cyprus	29	Female	1	0	0	-1.05	-2.03	-.259999999999998	-.242333333333333	-1.97233333333333	-1.40966666666667	-.847333333333333	.0598999999999998	.5273	.2796	.4694	7	1	4.66666666666667	1.66666666666667	3.33333333333333	3.46666666666667	37
447	Cyprus	44	Female	0	0	0	-8.05	-.0299999999999998	-16.26	1.02433333333333	.805444444444444	1.007	.0860000000000003	.0598999999999998	.5273	.2796	.4694		3	5.93333333333333	4.44444444444444	5.75	4.4	21
448	Cyprus	21	Female	1	0	1	-5.05	-.0299999999999998	-6.26	.691	.138777777777777	.423666666666667	1.41933333333333	.0598999999999998	.5273	.2796	.4694	3	3	5.6	3.77777777777778	5.16666666666667	5.73333333333333	31
449	Cyprus	43	Female	1	1	1	-2.05	-.0299999999999998	-7.26	.691	.583222222222223	.840333333333333	.486	.0598999999999998	.5273	.2796	.4694	6	3	5.6	4.22222222222222	5.58333333333333	4.8	30
450	Cyprus	31	Female	1	1	1	1.95	.97	1.74	.557666666666667	.361	1.007	.752666666666666	.0598999999999998	.5273	.2796	.4694	10	4	5.46666666666667	4	5.75	5.06666666666667	39
451	Cyprus	26	Female	1	1	1	-.0500000000000007	-1.03	-5.26	.824333333333334	-.0834444444444444	.923666666666667	.352666666666666	.0598999999999998	.5273	.2796	.4694	8	2	5.73333333333333	3.55555555555556	5.66666666666667	4.66666666666667	32
452	Cyprus	38	Female	1	1	1	.949999999999999	-.0299999999999998	-1.26	.491000000000001	-1.19455555555556	.673666666666667	-.314	.0598999999999998	.5273	.2796	.4694	9	3	5.4	2.44444444444444	5.41666666666667	4	36
453	Cyprus	32	Female	0	1	1	3.95	-.0299999999999998	-.259999999999998	-.175666666666666	.138777777777778	.257	-.314	.0598999999999998	.5273	.2796	.4694	12	3	4.73333333333333	3.77777777777778	5	4	37
454	Cyprus	32	Female	1	0	0	-7.55	1.97	-11.26	1.091	2.361	1.257	1.686	.0598999999999998	.5273	.2796	.4694	1	5	6	6	6	6	26
455	Cyprus	16	Female	1	0	0	-.0500000000000007	-2.03	-10.26	-.242333333333334	.472111111111112	.923666666666667	-2.18066666666667	.0598999999999998	.5273	.2796	.4694	8	1	4.66666666666667	4.11111111111111	5.66666666666667	2.13333333333333	27
456	Cyprus	18	Male	0	0	0	-3.05	-2.03	10.74	.824333333333334	-1.30566666666667	.840333333333333	1.286	.0598999999999998	.5273	.2796	.4694	5	1	5.73333333333333	2.33333333333333	5.58333333333333	5.6	48
457	Cyprus	25	Male	0	0	1	-6.05	.97	22.74	-.442333333333333	.472111111111111	-.326333333333334	.219333333333333	.0598999999999998	.5273	.2796	.4694	2	4	4.46666666666667	4.11111111111111	4.41666666666667	4.53333333333333	60
458	Cyprus	34	Male	1	0	1	-6.05	.97	.740000000000002	-.242333333333333	-.194555555555556	-.159666666666667	.0860000000000003	.0598999999999998	.5273	.2796	.4694	2	4	4.66666666666667	3.44444444444444	4.58333333333333	4.4	38
459	Cyprus	65	Female	0	0	1	-7.05	1.97	11.74	.0243333333333338	.361	.923666666666667	.952666666666667	.0598999999999998	.5273	.2796	.4694	1	5	4.93333333333333	4	5.66666666666667	5.26666666666667	49
460	Cyprus	65	Female	1	1	1	.949999999999999	1.97	-2.26	-1.04233333333333	-.305666666666666	-.909666666666667	-.914	.0598999999999998	.5273	.2796	.4694	9	5	3.86666666666667	3.33333333333333	3.83333333333333	3.4	35
461	Cyprus	24	Female	1	0	1	-5.05	1.97	-6.26	.424333333333334	-.305666666666666	.340333333333334	-.247333333333333	.0598999999999998	.5273	.2796	.4694	3	5	5.33333333333333	3.33333333333333	5.08333333333333	4.06666666666667	31
462	Cyprus	21	Female	1	0	0	1.95	-2.03	5.74	.157666666666667	.138777777777777	1.257	-.980666666666667	.0598999999999998	.5273	.2796	.4694	10	1	5.06666666666667	3.77777777777778	6	3.33333333333333	43
463	Cyprus	38	Male	0	1	0	.949999999999999	.97	2.74	.624333333333333	.0276666666666663	.590333333333333	.952666666666667	.0598999999999998	.5273	.2796	.4694	9	4	5.53333333333333	3.66666666666667	5.33333333333333	5.26666666666667	40
464	Cyprus	35	Female	0	0	1	-4.05	-1.03	11.74	-.375666666666667	.805444444444445	-.743000000000001	.286	.0598999999999998	.5273	.2796	.4694	4	2	4.53333333333333	4.44444444444444	4	4.6	49
465	Cyprus	34	Female	1	1	1	.949999999999999	-.0299999999999998	4.74	.491000000000001	-1.41677777777778	.840333333333333	.419333333333333	.0598999999999998	.5273	.2796	.4694	9	3	5.4	2.22222222222222	5.58333333333333	4.73333333333333	42
466	Cyprus	36	Female	1	0	0	11.95	1.97	9.74	.557666666666667	.138777777777778	-.576333333333334	.552666666666666	.0598999999999998	.5273	.2796	.4694	20	5	5.46666666666667	3.77777777777778	4.16666666666667	4.86666666666667	47
467	Cyprus	43	Female	0	1	1	-3.55	-.0299999999999998	-7.26	.0243333333333338	-.639	.0903333333333327	.0193333333333339	.0598999999999998	.5273	.2796	.4694	4.5	3	4.93333333333333	3	4.83333333333333	4.33333333333333	30
468	Cyprus	16	Female	0	0	1	1.95	-1.03	7.74	.357666666666667	-1.19455555555556	-.326333333333334	.286	.0598999999999998	.5273	.2796	.4694	10	2	5.26666666666667	2.44444444444444	4.41666666666667	4.6	45
469	Cyprus	74	Female	1	0	0	-5.05	-1.03	-2.26	-.508999999999999	1.02766666666667	-.243	.019333333333333	.0598999999999998	.5273	.2796	.4694	3	2	4.4	4.66666666666667	4.5	4.33333333333333	35
470	Cyprus	38	Female	1	0	1	4.95	1.97	5.74	.491000000000001	.138777777777778	.757	.619333333333333	.0598999999999998	.5273	.2796	.4694	13	5	5.4	3.77777777777778	5.5	4.93333333333333	43
471	Cyprus	73	Male	1	1	1	2.95	1.97	.740000000000002	-.775666666666666	.583222222222222	-.909666666666667	-.380666666666666	.0598999999999998	.5273	.2796	.4694	11	5	4.13333333333333	4.22222222222222	3.83333333333333	3.93333333333333	38
472	Cyprus	21	Female	1	0	0	-6.05	.97	-7.26	.0243333333333338	.583222222222223	-.409666666666667	.352666666666667	.0598999999999998	.5273	.2796	.4694	2	4	4.93333333333333	4.22222222222222	4.33333333333333	4.66666666666667	30
473	Cyprus	53	Female	0	0	1	1.95	-.0299999999999998	-2.26	-.108999999999999	-1.52788888888889	.0903333333333327	-1.64733333333333	.0598999999999998	.5273	.2796	.4694	10	3	4.8	2.11111111111111	4.83333333333333	2.66666666666667	35
474	Cyprus	38	Female	0	0	1	-8.05	1.97	-13.26	-1.37566666666667	.138777777777777	-.409666666666666	-.580666666666667	.0598999999999998	.5273	.2796	.4694		5	3.53333333333333	3.77777777777778	4.33333333333333	3.73333333333333	24
475	Cyprus	80	Female	0	0	1	-6.05	.97	-7.26	-.175666666666666	1.02766666666667	.257	-1.24733333333333	.0598999999999998	.5273	.2796	.4694	2	4	4.73333333333333	4.66666666666667	5	3.06666666666667	30
476	Cyprus	26	Male	1	0	0	-6.05	.97	11.74	-.842333333333333	.249888888888889	-1.15966666666667	-.514	.0598999999999998	.5273	.2796	.4694	2	4	4.06666666666667	3.88888888888889	3.58333333333333	3.8	49
477	Cyprus	76	Male	0	0	1	-7.55	.97	-6.26	-.508999999999999	-1.41677777777778	.00699999999999878	-1.914	.0598999999999998	.5273	.2796	.4694	1	4	4.4	2.22222222222222	4.75	2.4	31
478	Cyprus	20	Female	1	1	0	-3.05	-1.03	-7.26	.491000000000001	.472111111111111	.507	.819333333333334	.0598999999999998	.5273	.2796	.4694	5	2	5.4	4.11111111111111	5.25	5.13333333333333	30
479	Cyprus	43	Female	1	1	1	-3.05	-1.03	2.74	.957666666666667	-1.41677777777778	-.743	1.086	.0598999999999998	.5273	.2796	.4694	5	2	5.86666666666667	2.22222222222222	4	5.4	40
480	Cyprus	27	Female	0	0	0	9.95	-1.03	5.74	.557666666666667	-.750111111111111	.590333333333334	-.114	.0598999999999998	.5273	.2796	.4694	18	2	5.46666666666667	2.88888888888889	5.33333333333333	4.2	43
481	Cyprus	36	Female	1	0	1	-5.05	-1.03	-5.26	.824333333333333	-.972333333333333	.507	-.180666666666667	.0598999999999998	.5273	.2796	.4694	3	2	5.73333333333333	2.66666666666667	5.25	4.13333333333333	32
482	Cyprus	31	Female	1	0	1	-6.05	-1.03	-10.26	.0910000000000002	.361	.257	-.447333333333334	.0598999999999998	.5273	.2796	.4694	2	2	5	4	5	3.86666666666667	27
483	Cyprus	40	Female	0	0	0	-5.05	.97	-5.26	-.442333333333333	-1.30566666666667	-.576333333333333	-.847333333333334	.0598999999999998	.5273	.2796	.4694	3	4	4.46666666666667	2.33333333333333	4.16666666666667	3.46666666666667	32
484	Cyprus	37	Male	0	0	1	.949999999999999	-.0299999999999998	1.74	-.775666666666667	-1.08344444444444	-.0763333333333343	-1.44733333333333	.0598999999999998	.5273	.2796	.4694	9	3	4.13333333333333	2.55555555555556	4.66666666666667	2.86666666666667	39
485	Cyprus	56	Female	1	0	1	-6.05	-1.03	-2.26	.0243333333333338	.249888888888889	-.826333333333334	-.447333333333333	.0598999999999998	.5273	.2796	.4694	2	2	4.93333333333333	3.88888888888889	3.91666666666667	3.86666666666667	35
486	Cyprus	73	Male	0	1	0	2.95	-.0299999999999998	-.259999999999998	-.775666666666667	1.80544444444444	.840333333333333	-.114	.0598999999999998	.5273	.2796	.4694	11	3	4.13333333333333	5.44444444444444	5.58333333333333	4.2	37
487	Cyprus	62	Female	1	1	0	-3.05	-1.03	-8.26	.557666666666667	1.24988888888889	.423666666666667	.619333333333334	.0598999999999998	.5273	.2796	.4694	5	2	5.46666666666667	4.88888888888889	5.16666666666667	4.93333333333333	29
488	Cyprus	37	Female	1	1	1	11.95	-1.03	11.74	.357666666666667	.0276666666666667	-.493	.685999999999999	.0598999999999998	.5273	.2796	.4694	20	2	5.26666666666667	3.66666666666667	4.25	5	49
489	Cyprus	71	Female	0	1	1	1.95	.97	7.74	-.442333333333333	.694333333333333	-.743000000000001	.0193333333333339	.0598999999999998	.5273	.2796	.4694	10	4	4.46666666666667	4.33333333333333	4	4.33333333333333	45
490	Cyprus	24	Male	1	0	0	-4.05	-1.03	-.259999999999998	-.642333333333333	-1.30566666666667	-.0763333333333343	-.580666666666667	.0598999999999998	.5273	.2796	.4694	4	2	4.26666666666667	2.33333333333333	4.66666666666667	3.73333333333333	37
491	Cyprus	69	Female	1	0	0	-5.05	-.0299999999999998	-2.26	-.509	.138777777777777	-.826333333333333	-.647333333333334	.0598999999999998	.5273	.2796	.4694	3	3	4.4	3.77777777777778	3.91666666666667	3.66666666666667	35
492	Cyprus	43	Female	1	1	1	1.95	-.0299999999999998	-3.26	.757666666666666	.916555555555556	.840333333333333	.486	.0598999999999998	.5273	.2796	.4694	10	3	5.66666666666667	4.55555555555556	5.58333333333333	4.8	34
493	Cyprus	26	Male	0	0	0	-6.05	.97	.740000000000002	-.109	-.305666666666666	-.243	-.714	.0598999999999998	.5273	.2796	.4694	2	4	4.8	3.33333333333333	4.5	3.6	38
494	Cyprus	30	Female	1	1	1	1.95	.97	-7.26	.0910000000000002	.583222222222223	.173666666666667	.486	.0598999999999998	.5273	.2796	.4694	10	4	5	4.22222222222222	4.91666666666667	4.8	30
495	Cyprus	20	Female	1	1	1	-4.05	-1.03	-6.26	.357666666666667	.916555555555556	.673666666666666	1.01933333333333	.0598999999999998	.5273	.2796	.4694	4	2	5.26666666666667	4.55555555555556	5.41666666666667	5.33333333333333	31
496	Cyprus	12	Female	0	0	1	1.95	-1.03	7.74	.291000000000001	-1.30566666666667	.840333333333334	.0193333333333339	.0598999999999998	.5273	.2796	.4694	10	2	5.2	2.33333333333333	5.58333333333333	4.33333333333333	45
497	Cyprus	33	Female	1	0	1	6.95	.97	4.74	.357666666666667	-.639	.0903333333333336	.419333333333333	.0598999999999998	.5273	.2796	.4694	15	4	5.26666666666667	3	4.83333333333333	4.73333333333333	42
498	Cyprus	28	Male	1	0	1	-1.05	-.0299999999999998	-.259999999999998	-.109	-1.52788888888889	.0903333333333327	-.580666666666667	.0598999999999998	.5273	.2796	.4694	7	3	4.8	2.11111111111111	4.83333333333333	3.73333333333333	37
499	Cyprus	23	Male	0	0	1	1.95	.97	-.259999999999998	.0910000000000002	.472111111111111	.590333333333334	-.314	.0598999999999998	.5273	.2796	.4694	10	4	5	4.11111111111111	5.33333333333333	4	37
500	Cyprus	39	Female	0	0	1	-6.05	.97	22.74	.291	.472111111111112	.173666666666667	.219333333333333	.0598999999999998	.5273	.2796	.4694	2	4	5.2	4.11111111111111	4.91666666666667	4.53333333333333	60
501	Cyprus	69	Female	1	0	1	-5.05	1.97	-7.26	-.575666666666667	.805444444444444	-.159666666666666	-.647333333333334	.0598999999999998	.5273	.2796	.4694	3	5	4.33333333333333	4.44444444444444	4.58333333333333	3.66666666666667	30
502	Cyprus	42	Female	1	0	1	-4.05	-.0299999999999998	2.74	-.109	-1.08344444444444	.00699999999999967	-.580666666666667	.0598999999999998	.5273	.2796	.4694	4	3	4.8	2.55555555555556	4.75	3.73333333333333	40
503	Cyprus	58	Female	1	1	1	1.95	.97	-1.26	.0910000000000002	.916555555555555	.173666666666666	.152666666666667	.0598999999999998	.5273	.2796	.4694	10	4	5	4.55555555555555	4.91666666666667	4.46666666666667	36
504	Cyprus	18	Female	1	0	1	3.95	-.0299999999999998	27.74	.824333333333334	-.416777777777778	.590333333333333	.552666666666666	.0598999999999998	.5273	.2796	.4694	12	3	5.73333333333333	3.22222222222222	5.33333333333333	4.86666666666667	65
505	Cyprus	32	Female	1	0	1	-.0500000000000007	-1.03	-5.26	.357666666666668	-.527888888888889	-.159666666666667	-.114	.0598999999999998	.5273	.2796	.4694	8	2	5.26666666666667	3.11111111111111	4.58333333333333	4.2	32
506	Cyprus	21	Female	1	1	1	9.95	-.0299999999999998	8.74	.0910000000000002	1.58322222222222	.590333333333334	.286	.0598999999999998	.5273	.2796	.4694	18	3	5	5.22222222222222	5.33333333333333	4.6	46
507	Cyprus	28	Male	1	1	0	1.95	-2.03	-3.26	.291	.472111111111111	.257	.819333333333333	.0598999999999998	.5273	.2796	.4694	10	1	5.2	4.11111111111111	5	5.13333333333333	34
508	Cyprus	58	Female	0	0	1	-1.05	-.0299999999999998	11.74	-.309	.694333333333333	.423666666666667	.486000000000001	.0598999999999998	.5273	.2796	.4694	7	3	4.6	4.33333333333333	5.16666666666667	4.8	49
509	Cyprus	27	Female	1	1	1	1.95	-1.03	2.74	.357666666666667	-1.30566666666667	.340333333333333	-.314	.0598999999999998	.5273	.2796	.4694	10	2	5.26666666666667	2.33333333333333	5.08333333333333	4	40
510	Cyprus	31	Female	1	0	0	-3.05	1.97	-6.26	.557666666666667	-.861222222222223	.340333333333333	.952666666666667	.0598999999999998	.5273	.2796	.4694	5	5	5.46666666666667	2.77777777777778	5.08333333333333	5.26666666666667	31
511	Cyprus	20	Female	1	0	0	2.95	-1.03	-2.26	1.02433333333333	1.69433333333333	1.007	.885999999999999	.0598999999999998	.5273	.2796	.4694	11	2	5.93333333333333	5.33333333333333	5.75	5.2	35
512	Cyprus	33	Female	1	1	1	.949999999999999	-1.03	1.74	.291	.805444444444444	.757	-.380666666666666	.0598999999999998	.5273	.2796	.4694	9	2	5.2	4.44444444444444	5.5	3.93333333333333	39
513	Cyprus	57	Female	0	0	1	-7.55	-.0299999999999998	-11.26	.224333333333334	-1.19455555555556	-.159666666666667	.286	.0598999999999998	.5273	.2796	.4694	1	3	5.13333333333333	2.44444444444444	4.58333333333333	4.6	26
514	Cyprus	47	Female	0	0	1	-6.05	-.0299999999999998	-11.26	-.508999999999999	.249888888888889	-.243	.152666666666667	.0598999999999998	.5273	.2796	.4694	2	3	4.4	3.88888888888889	4.5	4.46666666666667	26
515	Cyprus	39	Female	1	0	1	-7.55	-.0299999999999998	-12.26	.691	.249888888888889	.257	.0193333333333339	.0598999999999998	.5273	.2796	.4694	1	3	5.6	3.88888888888889	5	4.33333333333333	25
516	Cyprus	41	Female	1	1	1	11.95	-1.03	4.74	-.0423333333333336	-.305666666666666	-.159666666666667	.819333333333334	.0598999999999998	.5273	.2796	.4694	20	2	4.86666666666667	3.33333333333333	4.58333333333333	5.13333333333333	42
517	Cyprus	74	Male	1	1	1	6.95	-.0299999999999998	4.74	-.309	.138777777777777	-.659666666666667	.352666666666666	.0598999999999998	.5273	.2796	.4694	15	3	4.6	3.77777777777778	4.08333333333333	4.66666666666667	42
518	Cyprus	41	Female	0	0	1	-3.55	-1.03	-7.26	.557666666666667	-.527888888888889	.340333333333333	-.447333333333334	.0598999999999998	.5273	.2796	.4694	4.5	2	5.46666666666667	3.11111111111111	5.08333333333333	3.86666666666667	30
519	Cyprus	72	Female	1	0	0	-7.05	.97	-9.26	-1.04233333333333	-.0834444444444444	-.993000000000001	-.380666666666666	.0598999999999998	.5273	.2796	.4694	1	4	3.86666666666667	3.55555555555556	3.75	3.93333333333333	28
520	Cyprus	74	Female	0	0	1	-6.55	-.0299999999999998	-10.26	.224333333333334	.361	.0903333333333336	.419333333333332	.0598999999999998	.5273	.2796	.4694	1.5	3	5.13333333333333	4	4.83333333333333	4.73333333333333	27
521	Cyprus	56	Female	1	1	1	-6.05	-.0299999999999998	-10.26	-.175666666666666	-.527888888888889	.757000000000001	-.114	.0598999999999998	.5273	.2796	.4694	2	3	4.73333333333333	3.11111111111111	5.5	4.2	27
522	Cyprus	77	Female	0	0	1	-5.05	-1.03	-8.26	-.242333333333334	-.305666666666666	.0903333333333327	-.380666666666666	.0598999999999998	.5273	.2796	.4694	3	2	4.66666666666667	3.33333333333333	4.83333333333333	3.93333333333333	29
523	Cyprus	45	Male	1	1	1	-6.05	-1.03	-4.26	.291000000000001	-.527888888888889	-.243	-.914	.0598999999999998	.5273	.2796	.4694	2	2	5.2	3.11111111111111	4.5	3.4	33
524	Cyprus	50	Male	0	0	1	-2.05	-.0299999999999998	-6.26	.891	.694333333333333	1.007	1.61933333333333	.0598999999999998	.5273	.2796	.4694	6	3	5.8	4.33333333333333	5.75	5.93333333333333	31
525	Cyprus	85	Male	0	0	1	-7.05	-1.03	-7.26	.491000000000001	.583222222222223	-.326333333333333	.552666666666666	.0598999999999998	.5273	.2796	.4694	1	2	5.4	4.22222222222222	4.41666666666667	4.86666666666667	30
526	Cyprus	35	Female	1	0	1	3.95	-.0299999999999998	1.74	-.442333333333333	.805444444444444	-.576333333333333	.219333333333333	.0598999999999998	.5273	.2796	.4694	12	3	4.46666666666667	4.44444444444444	4.16666666666667	4.53333333333333	39
527	Cyprus	72	Female	1	0	1		-1.03	-11.26	-.775666666666666	.805444444444444	-.326333333333333	-.114000000000001	.0598999999999998	.5273	.2796	.4694		2	4.13333333333333	4.44444444444444	4.41666666666667	4.2	26
528	Cyprus	35	Female	0	0	0	-7.05	.97	-5.26	-.0423333333333336	-.305666666666666	.173666666666667	-.380666666666666	.0598999999999998	.5273	.2796	.4694	1	4	4.86666666666667	3.33333333333333	4.91666666666667	3.93333333333333	32
529	Cyprus	40	Female	1	0	1	-2.05	.97	-4.26	.624333333333333	-.972333333333333	.340333333333333	-.447333333333334	.0598999999999998	.5273	.2796	.4694	6	4	5.53333333333333	2.66666666666667	5.08333333333333	3.86666666666667	33
530	Cyprus	27	Female	0	0	1	-4.55	-.0299999999999998	-4.26	.557666666666667	-1.52788888888889	-.0763333333333334	-.980666666666667	.0598999999999998	.5273	.2796	.4694	3.5	3	5.46666666666667	2.11111111111111	4.66666666666667	3.33333333333333	33
531	Cyprus	69	Male	1	0	0	11.95	.97	8.74	-.709	.583222222222222	-.743	-.0473333333333334	.0598999999999998	.5273	.2796	.4694	20	4	4.2	4.22222222222222	4	4.26666666666667	46
532	Cyprus	61	Female	0	0	1	-7.55	-.0299999999999998	-8.26	.357666666666667	.916555555555556	.673666666666666	.619333333333334	.0598999999999998	.5273	.2796	.4694	1	3	5.26666666666667	4.55555555555556	5.41666666666667	4.93333333333333	29
533	Cyprus	66	Female	1	1	0	-2.05	1.97	7.74	-.975666666666667	.472111111111111	-.743	-.380666666666666	.0598999999999998	.5273	.2796	.4694	6	5	3.93333333333333	4.11111111111111	4	3.93333333333333	45
534	Cyprus	40	Female	0	0	1	-1.05	-.0299999999999998	-7.26	-.109	-.527888888888889	-.409666666666667	.152666666666667	.0598999999999998	.5273	.2796	.4694	7	3	4.8	3.11111111111111	4.33333333333333	4.46666666666667	30
535	Cyprus	45	Male	1	0	1	4.95	-.0299999999999998	-.259999999999998	-.0423333333333327	.361	.257	-.0473333333333334	.0598999999999998	.5273	.2796	.4694	13	3	4.86666666666667	4	5	4.26666666666667	37
536	Cyprus	74	Male	0	1	0	-2.05	-2.03	28.74	-2.909	-1.639	-2.743	-2.314	.0598999999999998	.5273	.2796	.4694	6	1	2	2	2	2	66
537	Cyprus	57	Female	1	0	1	-.0500000000000007	-.0299999999999998	21.74	-.775666666666667	.249888888888889	-.993000000000001	-.647333333333333	.0598999999999998	.5273	.2796	.4694	8	3	4.13333333333333	3.88888888888889	3.75	3.66666666666667	59
538	Cyprus	33	Female	1	0	1	6.95	.97	3.74	.357666666666667	-.639	.0903333333333336	.419333333333333	.0598999999999998	.5273	.2796	.4694	15	4	5.26666666666667	3	4.83333333333333	4.73333333333333	41
539	Cyprus	28	Male	1	0	1	-1.05	-.0299999999999998	-.259999999999998	-.109	-1.52788888888889	.0903333333333327	-.580666666666667	.0598999999999998	.5273	.2796	.4694	7	3	4.8	2.11111111111111	4.83333333333333	3.73333333333333	37
540	Cyprus	23	Male	0	0	1	1.95	.97	-2.26	.0910000000000002	.472111111111111	.590333333333334	-.314	.0598999999999998	.5273	.2796	.4694	10	4	5	4.11111111111111	5.33333333333333	4	35
541	Cyprus	39	Female	0	0	1	-6.05	.97	20.74	.291	.472111111111112	.173666666666667	.219333333333333	.0598999999999998	.5273	.2796	.4694	2	4	5.2	4.11111111111111	4.91666666666667	4.53333333333333	58
542	Cyprus	69	Female	1	0	1	-5.05	1.97	-9.26	-.575666666666667	.805444444444444	-.159666666666666	-.647333333333334	.0598999999999998	.5273	.2796	.4694	3	5	4.33333333333333	4.44444444444444	4.58333333333333	3.66666666666667	28
543	Cyprus	42	Female	1	0	1	-4.05	-.0299999999999998	-.259999999999998	-.109	-1.08344444444444	.00699999999999967	-.580666666666667	.0598999999999998	.5273	.2796	.4694	4	3	4.8	2.55555555555556	4.75	3.73333333333333	37
544	Cyprus	58	Female	1	1	1	1.95	.97	-1.26	.0910000000000002	.916555555555555	.173666666666666	.152666666666667	.0598999999999998	.5273	.2796	.4694	10	4	5	4.55555555555555	4.91666666666667	4.46666666666667	36
545	Cyprus	18	Female	1	0	1	3.95	-.0299999999999998	25.74	.824333333333334	-.416777777777778	.590333333333333	.552666666666666	.0598999999999998	.5273	.2796	.4694	12	3	5.73333333333333	3.22222222222222	5.33333333333333	4.86666666666667	63
546	Cyprus	32	Female	1	0	1	-.0500000000000007	-1.03	-5.26	.357666666666668	-.527888888888889	-.159666666666667	-.114	.0598999999999998	.5273	.2796	.4694	8	2	5.26666666666667	3.11111111111111	4.58333333333333	4.2	32
547	Cyprus	25	Female	0	1	1	9.95	.97	2.74	.0910000000000002	1.58322222222222	.590333333333334	.286	.0598999999999998	.5273	.2796	.4694	18	4	5	5.22222222222222	5.33333333333333	4.6	40
548	Cyprus	35	Male	1	1	0	.949999999999999	-2.03	-3.26	.291	.472111111111111	.257	.819333333333333	.0598999999999998	.5273	.2796	.4694	9	1	5.2	4.11111111111111	5	5.13333333333333	34
549	Cyprus	65	Female	0	0	1	-1.05	.97	7.74	-.309	.694333333333333	.423666666666667	.486000000000001	.0598999999999998	.5273	.2796	.4694	7	4	4.6	4.33333333333333	5.16666666666667	4.8	45
550	Cyprus	30	Female	1	1	1	.949999999999999	.97	2.74	.357666666666667	-1.30566666666667	.340333333333333	-.314	.0598999999999998	.5273	.2796	.4694	9	4	5.26666666666667	2.33333333333333	5.08333333333333	4	40
551	Cyprus	35	Female	1	0	0	-3.05	1.97	-4.26	.557666666666667	-.861222222222223	.340333333333333	.952666666666667	.0598999999999998	.5273	.2796	.4694	5	5	5.46666666666667	2.77777777777778	5.08333333333333	5.26666666666667	33
552	Cyprus	23	Female	0	0	0	2.95	.97	-2.26	1.02433333333333	1.69433333333333	1.007	.885999999999999	.0598999999999998	.5273	.2796	.4694	11	4	5.93333333333333	5.33333333333333	5.75	5.2	35
553	Cyprus	42	Female	0	1	1	.949999999999999	-1.03	.740000000000002	.291	.805444444444444	.757	-.380666666666666	.0598999999999998	.5273	.2796	.4694	9	2	5.2	4.44444444444444	5.5	3.93333333333333	38
554	Cyprus	62	Female	0	0	1	-7.55	-.0299999999999998	-12.26	.224333333333334	-1.19455555555556	-.159666666666667	.286	.0598999999999998	.5273	.2796	.4694	1	3	5.13333333333333	2.44444444444444	4.58333333333333	4.6	25
555	Cyprus	52	Female	0	0	1	-6.05	-.0299999999999998	-11.26	-.508999999999999	.249888888888889	-.243	.152666666666667	.0598999999999998	.5273	.2796	.4694	2	3	4.4	3.88888888888889	4.5	4.46666666666667	26
556	Cyprus	46	Female	1	0	1	-7.55	-.0299999999999998	-15.26	.691	.249888888888889	.257	.0193333333333339	.0598999999999998	.5273	.2796	.4694	1	3	5.6	3.88888888888889	5	4.33333333333333	22
557	Cyprus	45	Female	0	1	1	9.95	-1.03	3.74	-.0423333333333336	-.305666666666666	-.159666666666667	.819333333333334	.0598999999999998	.5273	.2796	.4694	18	2	4.86666666666667	3.33333333333333	4.58333333333333	5.13333333333333	41
558	Cyprus	76	Male	1	1	1	6.95	-.0299999999999998	2.74	-.309	.138777777777777	-.659666666666667	.219333333333333	.0598999999999998	.5273	.2796	.4694	15	3	4.6	3.77777777777778	4.08333333333333	4.53333333333333	40
559	Cyprus	43	Female	0	0	1	-5.05	.97	-8.26	.557666666666667	-.305666666666666	.340333333333333	-.714	.0598999999999998	.5273	.2796	.4694	3	4	5.46666666666667	3.33333333333333	5.08333333333333	3.6	29
560	Cyprus	70	Female	0	0	0	-7.05	.97	-10.26	-1.909	-.972333333333333	-1.90966666666667	-1.44733333333333	.0598999999999998	.5273	.2796	.4694	1	4	3	2.66666666666667	2.83333333333333	2.86666666666667	27
561	Cyprus	71	Female	0	0	1	-6.05	.97	-13.26	.0910000000000002	.249888888888889	-.0763333333333334	.152666666666667	.0598999999999998	.5273	.2796	.4694	2	4	5	3.88888888888889	4.66666666666667	4.46666666666667	24
562	Cyprus	60	Female	0	1	1	-6.05	.97	-12.26	-.509	-.527888888888889	.757000000000001	-.380666666666666	.0598999999999998	.5273	.2796	.4694	2	4	4.4	3.11111111111111	5.5	3.93333333333333	25
563	Cyprus	71	Female	0	0	1	-5.05	-2.03	-10.26	-.375666666666667	1.02766666666667	-.243	.552666666666667	.0598999999999998	.5273	.2796	.4694	3	1	4.53333333333333	4.66666666666667	4.5	4.86666666666667	27
564	Cyprus	47	Male	1	1	1	-7.05	-1.03	-6.26	-.442333333333333	.694333333333333	-.243000000000001	.286	.0598999999999998	.5273	.2796	.4694	1	2	4.46666666666667	4.33333333333333	4.5	4.6	31
565	Cyprus	60	Male	0	0	1	-4.05	-1.03	-6.26	.691	.694333333333333	1.007	1.15266666666667	.0598999999999998	.5273	.2796	.4694	4	2	5.6	4.33333333333333	5.75	5.46666666666667	31
566	Cyprus	83	Male	0	0	1	-7.05	-1.03	-7.26	.357666666666668	.472111111111112	-.326333333333333	.486	.0598999999999998	.5273	.2796	.4694	1	2	5.26666666666667	4.11111111111111	4.41666666666667	4.8	30
567	Cyprus	40	Female	1	0	1	2.95	-.0299999999999998	-1.26	-1.84233333333333	-.416777777777777	-1.493	-1.24733333333333	.0598999999999998	.5273	.2796	.4694	11	3	3.06666666666667	3.22222222222222	3.25	3.06666666666667	36
568	Cyprus	67	Female	1	0	1	-6.05	-1.03	-14.26	-.642333333333332	.361	-.909666666666667	-.180666666666666	.0598999999999998	.5273	.2796	.4694	2	2	4.26666666666667	4	3.83333333333333	4.13333333333333	23
569	Cyprus	42	Female	0	0	0	-7.05	-.0299999999999998	-6.26	-.0423333333333336	-.305666666666666	.173666666666667	-.514	.0598999999999998	.5273	.2796	.4694	1	3	4.86666666666667	3.33333333333333	4.91666666666667	3.8	31
570	Cyprus	40	Female	1	0	1	-3.05	-.0299999999999998	-4.26	.624333333333333	-.972333333333333	.340333333333333	-.447333333333334	.0598999999999998	.5273	.2796	.4694	5	3	5.53333333333333	2.66666666666667	5.08333333333333	3.86666666666667	33
571	Finland	35	Female	1	0	1	-8.99	-.68	-3.65	-.128666666666667	.110777777777778	.262	-.431666666666667	.0129000000000001	-.4447	-.4754	-.0795999999999997	1.5	2	4.73333333333333	2.77777777777778	4.25	3.33333333333333	49
572	Finland	33	Female	1	1	1	14.51	-.68	11.35	.538	.666333333333334	1.762	-.631666666666667	.0129000000000001	-.4447	-.4754	-.0795999999999997	25	2	5.4	3.33333333333333	5.75	3.13333333333333	64
573	Finland	35	Female	1	1	1	-2.49	.32	-.649999999999999	-.462	.444111111111111	.095333333333333	-.965	.0129000000000001	-.4447	-.4754	-.0795999999999997	8	3	4.4	3.11111111111111	4.08333333333333	2.8	52
574	Finland	32	Female	0	1	1	-3.49	-.68	2.35	-.662	.333	-.238	-.631666666666666	.0129000000000001	-.4447	-.4754	-.0795999999999997	7	2	4.2	3	3.75	3.13333333333333	55
575	Finland	27	Female	1	0	1	-1.49	-.68	.350000000000001	1.07133333333333	-.778111111111111	.428666666666667	.368333333333333	.0129000000000001	-.4447	-.4754	-.0795999999999997	9	2	5.93333333333333	1.88888888888889	4.41666666666667	4.13333333333333	53
576	Finland	46	Female	0	0	1	-8.99	.32	-6.65	-.128666666666668	-.667	.178666666666667	-.231666666666666	.0129000000000001	-.4447	-.4754	-.0795999999999997	1.5	3	4.73333333333333	2	4.16666666666667	3.53333333333333	46
577	Finland	50	Female	0	0	1	-5.49	.32	7.35	-.528666666666667	-.222555555555556	.178666666666667	-.0983333333333336	.0129000000000001	-.4447	-.4754	-.0795999999999997	5	3	4.33333333333333	2.44444444444444	4.16666666666667	3.66666666666667	60
578	Finland	26	Female	0	0	0	5.51	-.68	12.35	.938	.333	.428666666666666	.0349999999999997	.0129000000000001	-.4447	-.4754	-.0795999999999997	16	2	5.8	3	4.41666666666667	3.8	65
579	Finland	35	Male	1	1	1	-.49	1.32	6.35	.00466666666666615	1.99966666666667	.678666666666666	.901666666666666	.0129000000000001	-.4447	-.4754	-.0795999999999997	10	4	4.86666666666667	4.66666666666667	4.66666666666667	4.66666666666667	59
580	Finland	27	Female	1	1	0	-.49	-.68	1.35	.804666666666666	-.111444444444444	.262	.501666666666667	.0129000000000001	-.4447	-.4754	-.0795999999999997	10	2	5.66666666666667	2.55555555555556	4.25	4.26666666666667	54
581	Finland	12	Female	0	1	1	-.49	-.68	-2.65	-.462	1.55522222222222	.512	.435	.0129000000000001	-.4447	-.4754	-.0795999999999997	10	2	4.4	4.22222222222222	4.5	4.2	50
582	Finland	21	Female	1	1	1	3.51	-.68	1.35	-.728666666666666	-.666999999999999	-.0713333333333339	-.431666666666667	.0129000000000001	-.4447	-.4754	-.0795999999999997	14	2	4.13333333333333	2	3.91666666666667	3.33333333333333	54
583	Finland	22	Female	1	1	1	-9.49	-1.68	-13.65	-.262	-.000333333333333297	.512	-.565	.0129000000000001	-.4447	-.4754	-.0795999999999997	1	1	4.6	2.66666666666667	4.5	3.2	39
584	Finland	34	Female	1	1	1	-.49	1.32	5.35	.538	2.77744444444444	1.012	1.435	.0129000000000001	-.4447	-.4754	-.0795999999999997	10	4	5.4	5.44444444444444	5	5.2	58
585	Finland	24	Female	1	1	1	-.49	.32	-9.65	.0713333333333335	1.11077777777778	.678666666666667	.435	.0129000000000001	-.4447	-.4754	-.0795999999999997	10	3	4.93333333333333	3.77777777777778	4.66666666666667	4.2	43
586	Finland	27	Female	1	1	1	-2.49	-.68	-8.65	-.528666666666666	.110777777777778	.512	-.565	.0129000000000001	-.4447	-.4754	-.0795999999999997	8	2	4.33333333333333	2.77777777777778	4.5	3.2	44
587	Finland	31	Female	1	1	1	-3.49	-.68	-2.65	-.328666666666667	-1.00033333333333	-.571333333333333	-.0316666666666672	.0129000000000001	-.4447	-.4754	-.0795999999999997	7	2	4.53333333333333	1.66666666666667	3.41666666666667	3.73333333333333	50
588	Finland	37	Female	1	1	1	-.49	.32	-.649999999999999	-.528666666666666	.555222222222222	.345333333333334	-.298333333333334	.0129000000000001	-.4447	-.4754	-.0795999999999997	10	3	4.33333333333333	3.22222222222222	4.33333333333333	3.46666666666667	52
589	Finland	15	Female	0	0	1	-2.49	-.68	10.35	-.328666666666667	-1.44477777777778	-1.07133333333333	-.898333333333333	.0129000000000001	-.4447	-.4754	-.0795999999999997	8	2	4.53333333333333	1.22222222222222	2.91666666666667	2.86666666666667	63
590	Finland	27	Female	1	1	1	.51	.32	5.35	-.262	-1.55588888888889	.678666666666667	.101666666666666	.0129000000000001	-.4447	-.4754	-.0795999999999997	11	3	4.6	1.11111111111111	4.66666666666667	3.86666666666667	58
591	Finland	24	Female	1	0	1	-9.49	-.68	-6.65	-.328666666666667	-.333666666666666	-.238	-.365	.0129000000000001	-.4447	-.4754	-.0795999999999997	1	2	4.53333333333333	2.33333333333333	3.75	3.4	46
592	Finland	30	Female	0	1	1	-4.99	-.68	2.35	.0713333333333335	.666333333333334	-.654666666666667	1.10166666666667	.0129000000000001	-.4447	-.4754	-.0795999999999997	5.5	2	4.93333333333333	3.33333333333333	3.33333333333333	4.86666666666667	55
593	Finland	19	Female	1	0	1	-2.49	-.68	8.35	.938	-.889222222222222	-.488	.635	.0129000000000001	-.4447	-.4754	-.0795999999999997	8	2	5.8	1.77777777777778	3.5	4.4	61
594	Finland	55	Female	1	0	1	-7.49	.32	-6.65	-.328666666666667	-.111444444444444	-.404666666666666	.901666666666667	.0129000000000001	-.4447	-.4754	-.0795999999999997	3	3	4.53333333333333	2.55555555555556	3.58333333333333	4.66666666666667	46
595	Finland	48	Female	1	0	0	4.51	.32	2.35	-.995333333333334	-1.11144444444444	-1.07133333333333	.435	.0129000000000001	-.4447	-.4754	-.0795999999999997	15	3	3.86666666666667	1.55555555555556	2.91666666666667	4.2	55
596	Finland	17	Female	1	1	1	6.51	-.68	8.35	.471333333333334	-.444777777777778	-.738	-.0316666666666672	.0129000000000001	-.4447	-.4754	-.0795999999999997	17	2	5.33333333333333	2.22222222222222	3.25	3.73333333333333	61
597	Finland	29	Female	1	1	1	-9.49	-.68	-10.65	.604666666666667	2.55522222222222	1.262	1.16833333333333	.0129000000000001	-.4447	-.4754	-.0795999999999997	1	2	5.46666666666667	5.22222222222222	5.25	4.93333333333333	42
598	Finland	21	Female	1	0	1	9.51	1.32	9.35	.0713333333333326	.221888888888889	-.154666666666667	.568333333333333	.0129000000000001	-.4447	-.4754	-.0795999999999997	20	4	4.93333333333333	2.88888888888889	3.83333333333333	4.33333333333333	62
599	Finland	34	Female	1	0	0	-.49	-1.68	-6.65	-.195333333333334	-.667	.0119999999999996	-.698333333333333	.0129000000000001	-.4447	-.4754	-.0795999999999997	10	1	4.66666666666667	2	4	3.06666666666667	46
600	Finland	42	Female	1	1	1	-9.99	-.68	-12.65	-.395333333333333	-.222555555555555	.178666666666666	-.698333333333333	.0129000000000001	-.4447	-.4754	-.0795999999999997	1	2	4.46666666666667	2.44444444444444	4.16666666666667	3.06666666666667	40
601	Finland	28	Female	1	0	1	-6.49	.32	-7.65	-.0620000000000003	-.000333333333333297	-.321333333333333	.768333333333333	.0129000000000001	-.4447	-.4754	-.0795999999999997	4	3	4.8	2.66666666666667	3.66666666666667	4.53333333333333	45
602	Finland	29	Female	1	0	1	-4.49	.32	-12.65	.938000000000001	.221888888888889	.678666666666666	.101666666666666	.0129000000000001	-.4447	-.4754	-.0795999999999997	6	3	5.8	2.88888888888889	4.66666666666667	3.86666666666667	40
603	Finland	47	Female	1	1	1	-4.49	.32	-5.65	-.395333333333333	-.111444444444444	-.238	-.631666666666667	.0129000000000001	-.4447	-.4754	-.0795999999999997	6	3	4.46666666666667	2.55555555555556	3.75	3.13333333333333	47
604	Finland	41	Female	1	0	1	-8.99	.32	-7.65	.00466666666666615	-.222555555555555	-.154666666666667	.835	.0129000000000001	-.4447	-.4754	-.0795999999999997	1.5	3	4.86666666666667	2.44444444444444	3.83333333333333	4.6	45
605	Finland	48	Female	0	0	1	.51	.32	.350000000000001	.138	-.111444444444444	-.654666666666667	-.631666666666666	.0129000000000001	-.4447	-.4754	-.0795999999999997	11	3	5	2.55555555555556	3.33333333333333	3.13333333333333	53
606	Finland	30	Female	1	0	1	3.51	-.68	6.35	.404666666666667	-.778111111111111	.0119999999999996	-.898333333333334	.0129000000000001	-.4447	-.4754	-.0795999999999997	14	2	5.26666666666667	1.88888888888889	4	2.86666666666667	59
607	Finland	25	Female	1	0	1	19.51	-.68	13.35	-.395333333333333	-.000333333333333297	.262	-.231666666666666	.0129000000000001	-.4447	-.4754	-.0795999999999997	30	2	4.46666666666667	2.66666666666667	4.25	3.53333333333333	66
608	Finland	46	Female	1	1	1	-9.99	1.32	-14.65	-.195333333333334	.666333333333334	.178666666666667	.701666666666667	.0129000000000001	-.4447	-.4754	-.0795999999999997	1	4	4.66666666666667	3.33333333333333	4.16666666666667	4.46666666666667	38
609	Finland	17	Female	1	1	1	-5.49	-.68	-3.65	-.128666666666667	-.889222222222222	.262	-.898333333333334	.0129000000000001	-.4447	-.4754	-.0795999999999997	5	2	4.73333333333333	1.77777777777778	4.25	2.86666666666667	49
610	Finland	19	Female	1	1	1	-5.49	.32	-11.65	-.262	-.222555555555555	-.738	.701666666666667	.0129000000000001	-.4447	-.4754	-.0795999999999997	5	3	4.6	2.44444444444444	3.25	4.46666666666667	41
611	Finland	32	Female	0	0	0	19.51	.32	8.35	-.595333333333333	-.444777777777777	.678666666666667	-1.365	.0129000000000001	-.4447	-.4754	-.0795999999999997	30	3	4.26666666666667	2.22222222222222	4.66666666666667	2.4	61
612	Finland	38	Female	1	1	0	-5.49	-.68	-6.65	-.262	-.889222222222222	-1.07133333333333	-.565	.0129000000000001	-.4447	-.4754	-.0795999999999997	5	2	4.6	1.77777777777778	2.91666666666667	3.2	46
613	Finland	26	Female	1	1	1	-3.49	1.32	1.35	.00466666666666704	1.11077777777778	.595333333333334	.435	.0129000000000001	-.4447	-.4754	-.0795999999999997	7	4	4.86666666666667	3.77777777777778	4.58333333333333	4.2	54
614	Finland	28	Male	1	1	0	9.51	1.32	11.35	-.595333333333333	.333	.428666666666667	-.165	.0129000000000001	-.4447	-.4754	-.0795999999999997	20	4	4.26666666666667	3	4.41666666666667	3.6	64
615	Finland	44	Female	1	1	1	2.51	.32	5.35	.138	-.444777777777777	.095333333333333	.435	.0129000000000001	-.4447	-.4754	-.0795999999999997	13	3	5	2.22222222222222	4.08333333333333	4.2	58
616	Finland	34	Female	1	1	1	-5.49	-.68	-.649999999999999	.0713333333333335	-.000333333333333297	.178666666666667	-.565	.0129000000000001	-.4447	-.4754	-.0795999999999997	5	2	4.93333333333333	2.66666666666667	4.16666666666667	3.2	52
617	Finland	18	Female	1	0	1	-5.49	-.68	9.35	.138	-.111444444444444	-.071333333333333	-.498333333333333	.0129000000000001	-.4447	-.4754	-.0795999999999997	5	2	5	2.55555555555556	3.91666666666667	3.26666666666667	62
618	Finland	41	Female	1	0	1	-4.99	.32	6.35	.271333333333334	-.111444444444444	-.904666666666667	.168333333333333	.0129000000000001	-.4447	-.4754	-.0795999999999997	5.5	3	5.13333333333333	2.55555555555556	3.08333333333333	3.93333333333333	59
619	Finland	25	Female	1	0	1	-4.49	.32	1.35	.0713333333333335	1.99966666666667	.845333333333333	1.235	.0129000000000001	-.4447	-.4754	-.0795999999999997	6	3	4.93333333333333	4.66666666666667	4.83333333333333	5	54
620	Finland	25	Female	1	0	1	-4.49	-.68	-2.65	-.195333333333334	-.333666666666666	.262	.168333333333333	.0129000000000001	-.4447	-.4754	-.0795999999999997	6	2	4.66666666666667	2.33333333333333	4.25	3.93333333333333	50
621	Finland	39	Female	1	0	1	-8.99	-1.68	-12.65	.271333333333333	1.11077777777778	1.42866666666667	-.565	.0129000000000001	-.4447	-.4754	-.0795999999999997	1.5	1	5.13333333333333	3.77777777777778	5.41666666666667	3.2	40
622	Finland	26	Female	1	0	1	-5.49	-.68	.350000000000001	-.595333333333333	-1.22255555555556	-.654666666666667	.0350000000000006	.0129000000000001	-.4447	-.4754	-.0795999999999997	5	2	4.26666666666667	1.44444444444444	3.33333333333333	3.8	53
623	Finland	36	Male	1	0	0	19.51	.32	18.35	-.662	1.44411111111111	.262	.501666666666666	.0129000000000001	-.4447	-.4754	-.0795999999999997	30	3	4.2	4.11111111111111	4.25	4.26666666666667	71
624	Finland	17	Female	1	1	1	-3.99	.32	-4.65	.604666666666667	-1.00033333333333	-1.07133333333333	.635	.0129000000000001	-.4447	-.4754	-.0795999999999997	6.5	3	5.46666666666667	1.66666666666667	2.91666666666667	4.4	48
625	Finland	14	Female	1	0	1	9.51	-.68	3.35	.871333333333333	-.889222222222222	.012	-.631666666666667	.0129000000000001	-.4447	-.4754	-.0795999999999997	20	2	5.73333333333333	1.77777777777778	4	3.13333333333333	56
626	Finland	34	Male	1	1	1	4.51	1.32	11.35	-.728666666666666	-.000333333333333297	-.404666666666667	1.36833333333333	.0129000000000001	-.4447	-.4754	-.0795999999999997	15	4	4.13333333333333	2.66666666666667	3.58333333333333	5.13333333333333	64
627	Finland	40	Female	0	1	1	-5.49	.32	-13.65	-.128666666666667	2.333	.678666666666666	.901666666666666	.0129000000000001	-.4447	-.4754	-.0795999999999997	5	3	4.73333333333333	5	4.66666666666667	4.66666666666667	39
628	Finland	22	Female	0	0	1	-6.49	-.68	-6.65	-.862	1.44411111111111	-.0713333333333335	.0349999999999997	.0129000000000001	-.4447	-.4754	-.0795999999999997	4	2	4	4.11111111111111	3.91666666666667	3.8	46
629	Finland	22	Female	1	1	1	-8.49	-.68	-9.65	.338	.221888888888889	-.654666666666667	-.165	.0129000000000001	-.4447	-.4754	-.0795999999999997	2	2	5.2	2.88888888888889	3.33333333333333	3.6	43
630	Finland	17	Female	1	0	1	-1.49	-.68	.350000000000001	.271333333333334	-.778111111111111	-.0713333333333335	-.231666666666666	.0129000000000001	-.4447	-.4754	-.0795999999999997	9	2	5.13333333333333	1.88888888888889	3.91666666666667	3.53333333333333	53
631	Finland	30	Female	1	1	1	-.49	.32	.350000000000001	.404666666666667	-.222555555555556	-.904666666666667	1.035	.0129000000000001	-.4447	-.4754	-.0795999999999997	10	3	5.26666666666667	2.44444444444444	3.08333333333333	4.8	53
632	Finland	20	Female	1	1	1	.51	-.68	5.35	.538	-.333666666666666	-.154666666666667	-.0316666666666667	.0129000000000001	-.4447	-.4754	-.0795999999999997	11	2	5.4	2.33333333333333	3.83333333333333	3.73333333333333	58
633	Finland	46	Female	1	0	0	4.51	.32	-5.65	-.462000000000001	.444111111111111	-.154666666666667	-.165	.0129000000000001	-.4447	-.4754	-.0795999999999997	15	3	4.4	3.11111111111111	3.83333333333333	3.6	47
634	Finland	41	Female	0	0	1	-9.99	.32	12.35	.138	.777444444444445	.345333333333333	.168333333333333	.0129000000000001	-.4447	-.4754	-.0795999999999997	1	3	5	3.44444444444444	4.33333333333333	3.93333333333333	65
635	Finland	21	Female	1	1	1	4.51	-.68	-6.65	-.662	.333	-.238	-.565	.0129000000000001	-.4447	-.4754	-.0795999999999997	15	2	4.2	3	3.75	3.2	46
636	Finland	29	Female	1	0	1	4.51	.32	2.35	-.662000000000001	1.66633333333333	.262	.368333333333334	.0129000000000001	-.4447	-.4754	-.0795999999999997	15	3	4.2	4.33333333333333	4.25	4.13333333333333	55
637	Finland	16	Male	1	0	0	31.51	-.68	20.35	.871333333333333	-1.00033333333333	-.404666666666667	-1.03166666666667	.0129000000000001	-.4447	-.4754	-.0795999999999997	42	2	5.73333333333333	1.66666666666667	3.58333333333333	2.73333333333333	73
638	Finland	31	Female	1	1	1	-5.49	.32	-8.65	-.528666666666666	.221888888888889	-.321333333333333	-.431666666666667	.0129000000000001	-.4447	-.4754	-.0795999999999997	5	3	4.33333333333333	2.88888888888889	3.66666666666667	3.33333333333333	44
639	Finland	35	Female	1	1	1	-.49	.32	-8.65	.0713333333333335	-.333666666666666	.845333333333333	-.431666666666667	.0129000000000001	-.4447	-.4754	-.0795999999999997	10	3	4.93333333333333	2.33333333333333	4.83333333333333	3.33333333333333	44
640	Finland	40	Female	0	0	1	.51	-.68	1.35	-.528666666666667	-1.00033333333333	-.821333333333333	-1.365	.0129000000000001	-.4447	-.4754	-.0795999999999997	11	2	4.33333333333333	1.66666666666667	3.16666666666667	2.4	54
641	Finland	11	Female	1	1	1	-6.49	1.32	-8.65	.671333333333333	-1.11144444444444	.428666666666667	-.898333333333333	.0129000000000001	-.4447	-.4754	-.0795999999999997	4	4	5.53333333333333	1.55555555555556	4.41666666666667	2.86666666666667	44
642	Finland	22	Male	1	0	0	4.51	-.68	3.35	.804666666666667	.333	1.012	.168333333333333	.0129000000000001	-.4447	-.4754	-.0795999999999997	15	2	5.66666666666667	3	5	3.93333333333333	56
643	Finland	64	Female	1	0	1	-7.99	.32	-8.65	.804666666666667	.333	-.571333333333333	.168333333333333	.0129000000000001	-.4447	-.4754	-.0795999999999997	2.5	3	5.66666666666667	3	3.41666666666667	3.93333333333333	44
644	Finland	61	Female	0	1	0	9.51	-.68	10.35	.804666666666667	.333	.595333333333334	1.16833333333333	.0129000000000001	-.4447	-.4754	-.0795999999999997	20	2	5.66666666666667	3	4.58333333333333	4.93333333333333	63
645	Finland	18	Female	0	1	1	-3.49	1.32	-4.65	.138	-.444777777777777	.012	.301666666666667	.0129000000000001	-.4447	-.4754	-.0795999999999997	7	4	5	2.22222222222222	4	4.06666666666667	48
646	Finland	29	Female	1	0	0	7.51	.32	14.35	-1.12866666666667	.221888888888889	-.821333333333333	-.631666666666667	.0129000000000001	-.4447	-.4754	-.0795999999999997	18	3	3.73333333333333	2.88888888888889	3.16666666666667	3.13333333333333	67
647	Finland	22	Female	0	0	1	-6.49	.32	-7.65	-.128666666666667	-.444777777777777	-1.15466666666667	.701666666666667	.0129000000000001	-.4447	-.4754	-.0795999999999997	4	3	4.73333333333333	2.22222222222222	2.83333333333333	4.46666666666667	45
648	Finland	33	Female	0	0	1	14.51	-.68	12.35	.671333333333333	.221888888888889	.262	-.231666666666667	.0129000000000001	-.4447	-.4754	-.0795999999999997	25	2	5.53333333333333	2.88888888888889	4.25	3.53333333333333	65
649	Finland	24	Female	0	1	1	3.51	-.68	11.35	.00466666666666704	-1.55588888888889	.0953333333333339	-1.43166666666667	.0129000000000001	-.4447	-.4754	-.0795999999999997	14	2	4.86666666666667	1.11111111111111	4.08333333333333	2.33333333333333	64
650	Finland	49	Male	1	1	0	15.51	.32	12.35	-.128666666666667	-.444777777777777	-1.15466666666667	-.298333333333334	.0129000000000001	-.4447	-.4754	-.0795999999999997	26	3	4.73333333333333	2.22222222222222	2.83333333333333	3.46666666666667	65
651	Finland	54	Female	0	1	1	-10.49	-.68	-6.65	.0713333333333335	2.333	.512	1.30166666666667	.0129000000000001	-.4447	-.4754	-.0795999999999997		2	4.93333333333333	5	4.5	5.06666666666667	46
652	Finland	31	Female	1	0	1	-1.49	-.68	-9.65	-.262	-.444777777777777	-.404666666666667	-.631666666666667	.0129000000000001	-.4447	-.4754	-.0795999999999997	9	2	4.6	2.22222222222222	3.58333333333333	3.13333333333333	43
653	Finland	29	Male	1	1	0	-1.49	-.68	-9.65	-.195333333333333	.110777777777777	.428666666666667	-1.69833333333333	.0129000000000001	-.4447	-.4754	-.0795999999999997	9	2	4.66666666666667	2.77777777777778	4.41666666666667	2.06666666666667	43
654	Finland	64	Female	0	1	1	-6.99	-.68	-6.65	-.195333333333334	-.778111111111111	-.821333333333333	-.965	.0129000000000001	-.4447	-.4754	-.0795999999999997	3.5	2	4.66666666666667	1.88888888888889	3.16666666666667	2.8	46
655	Finland	60	Female	0	1	1	.51	1.32	-6.65	-.462	-.000333333333333297	.428666666666667	.0349999999999997	.0129000000000001	-.4447	-.4754	-.0795999999999997	11	4	4.4	2.66666666666667	4.41666666666667	3.8	46
656	Finland	46	Male	1	1	1	-7.49	1.32	-10.65	-.462	-.000333333333333297	-.321333333333333	-.365	.0129000000000001	-.4447	-.4754	-.0795999999999997	3	4	4.4	2.66666666666667	3.66666666666667	3.4	42
657	Finland	20	Female	1	0	0	-5.49	-1.68	-8.65	.204666666666666	.888555555555556	-.738	.701666666666667	.0129000000000001	-.4447	-.4754	-.0795999999999997	5	1	5.06666666666667	3.55555555555556	3.25	4.46666666666667	44
658	Finland	30	Female	1	0	1	-4.49	.32	-11.65	.271333333333334	-1.22255555555556	-.571333333333333	-.298333333333333	.0129000000000001	-.4447	-.4754	-.0795999999999997	6	3	5.13333333333333	1.44444444444444	3.41666666666667	3.46666666666667	41
659	Finland	33	Male	1	0	0	-2.49	-.68	2.35	.204666666666666	2.333	1.012	1.50166666666667	.0129000000000001	-.4447	-.4754	-.0795999999999997	8	2	5.06666666666667	5	5	5.26666666666667	55
660	Finland	15	Female	1	0	1	-5.49	-.68	.350000000000001	.338	1.55522222222222	1.34533333333333	1.10166666666667	.0129000000000001	-.4447	-.4754	-.0795999999999997	5	2	5.2	4.22222222222222	5.33333333333333	4.86666666666667	53
661	Finland	14	Female	1	0	1	.51	.32	-3.65	.0713333333333335	-.778111111111111	-.154666666666667	.0349999999999993	.0129000000000001	-.4447	-.4754	-.0795999999999997	11	3	4.93333333333333	1.88888888888889	3.83333333333333	3.8	49
662	Finland	13	Male	1	0	1	-4.49	-1.68	4.35	-.462	1.88855555555556	.595333333333334	1.10166666666667	.0129000000000001	-.4447	-.4754	-.0795999999999997	6	1	4.4	4.55555555555556	4.58333333333333	4.86666666666667	57
663	Finland	13	Female	1	0	1	-2.49	-.68	.350000000000001	.604666666666667	-.333666666666666	.012	-.298333333333334	.0129000000000001	-.4447	-.4754	-.0795999999999997	8	2	5.46666666666667	2.33333333333333	4	3.46666666666667	53
664	Finland	27	Male	1	0	1	14.51	-.68	4.35	-.0620000000000003	-.444777777777778	-.404666666666667	-.0983333333333336	.0129000000000001	-.4447	-.4754	-.0795999999999997	25	2	4.8	2.22222222222222	3.58333333333333	3.66666666666667	57
665	Finland	63	Male	1	0	1	5.01	.32	6.35	-.595333333333333	-.555888888888889	-.321333333333333	-1.09833333333333	.0129000000000001	-.4447	-.4754	-.0795999999999997	15.5	3	4.26666666666667	2.11111111111111	3.66666666666667	2.66666666666667	59
666	Finland	38	Female	1	1	1	6.51	.32	9.35	.204666666666666	.444111111111111	-.238	.635	.0129000000000001	-.4447	-.4754	-.0795999999999997	17	3	5.06666666666667	3.11111111111111	3.75	4.4	62
667	Finland	55	Female	1	1	1	6.51	.32	9.35	-.195333333333333	2.11077777777778	.595333333333333	.835	.0129000000000001	-.4447	-.4754	-.0795999999999997	17	3	4.66666666666667	4.77777777777778	4.58333333333333	4.6	62
668	Finland	55	Female	1	0	0	1.51	1.32	7.35	-.262	-.778111111111111	.012	.168333333333333	.0129000000000001	-.4447	-.4754	-.0795999999999997	12	4	4.6	1.88888888888889	4	3.93333333333333	60
669	Finland	24	Female	1	0	0	21.51	1.32	13.35	.138	-.222555555555556	.512	-.0316666666666672	.0129000000000001	-.4447	-.4754	-.0795999999999997	32	4	5	2.44444444444444	4.5	3.73333333333333	66
670	Finland	32	Female	1	0	1	2.51	-.68	-.649999999999999	-.528666666666666	1.55522222222222	.345333333333333	.901666666666667	.0129000000000001	-.4447	-.4754	-.0795999999999997	13	2	4.33333333333333	4.22222222222222	4.33333333333333	4.66666666666667	52
671	Finland	44	Female	1	1	1	-6.99	.32	-7.65	.538	.110777777777778	-.321333333333333	.168333333333333	.0129000000000001	-.4447	-.4754	-.0795999999999997	3.5	3	5.4	2.77777777777778	3.66666666666667	3.93333333333333	45
672	Finland	40	Female	1	0	1	-8.99	1.32	-9.65	.404666666666667	-.111444444444444	.012	1.035	.0129000000000001	-.4447	-.4754	-.0795999999999997	1.5	4	5.26666666666667	2.55555555555556	4	4.8	43
673	Finland	48	Male	0	1	1	-5.49	-.68	-5.65	.204666666666667	-.889222222222222	.345333333333334	-.165	.0129000000000001	-.4447	-.4754	-.0795999999999997	5	2	5.06666666666667	1.77777777777778	4.33333333333333	3.6	47
674	Finland	22	Female	1	1	1	-3.99	-.68	-7.65	.604666666666667	-.111444444444444	.512	.0349999999999997	.0129000000000001	-.4447	-.4754	-.0795999999999997	6.5	2	5.46666666666667	2.55555555555556	4.5	3.8	45
675	Finland	24	Female	0	0	1	-4.49	1.32	1.35	.471333333333334	.444111111111111	1.17866666666667	-1.365	.0129000000000001	-.4447	-.4754	-.0795999999999997	6	4	5.33333333333333	3.11111111111111	5.16666666666667	2.4	54
676	Finland	19	Female	1	1	1	-6.99	-.68	-8.65	-.128666666666667	-.555888888888889	.095333333333333	.501666666666667	.0129000000000001	-.4447	-.4754	-.0795999999999997	3.5	2	4.73333333333333	2.11111111111111	4.08333333333333	4.26666666666667	44
677	Finland	27	Female	1	0	1	13.51	.32	-12.65	-.728666666666667	-1.11144444444444	-.404666666666667	.701666666666667	.0129000000000001	-.4447	-.4754	-.0795999999999997	24	3	4.13333333333333	1.55555555555556	3.58333333333333	4.46666666666667	40
678	Finland	33	Male	1	0	1	10.51	-.68	5.35	-.662	-1.22255555555556	-1.32133333333333	-.965	.0129000000000001	-.4447	-.4754	-.0795999999999997	21	2	4.2	1.44444444444444	2.66666666666667	2.8	58
679	Finland	48	Female	1	0	1	-10.49	-1.68	3.35	.204666666666667	.444111111111111	.428666666666666	-.631666666666666	.0129000000000001	-.4447	-.4754	-.0795999999999997		1	5.06666666666667	3.11111111111111	4.41666666666667	3.13333333333333	56
680	Finland	29	Female	1	0	1	-.49	-.68	-10.65	.138	-.667	.678666666666667	-1.365	.0129000000000001	-.4447	-.4754	-.0795999999999997	10	2	5	2	4.66666666666667	2.4	42
681	Finland	50	Female	1	1	0	-6.49	-.68	-5.65	.471333333333333	-.889222222222222	-.488	.768333333333333	.0129000000000001	-.4447	-.4754	-.0795999999999997	4	2	5.33333333333333	1.77777777777778	3.5	4.53333333333333	47
682	Finland	52	Female	1	1	1	-1.49	1.32	.350000000000001	-.528666666666667	-.000333333333333297	-.154666666666667	-.498333333333334	.0129000000000001	-.4447	-.4754	-.0795999999999997	9	4	4.33333333333333	2.66666666666667	3.83333333333333	3.26666666666667	53
683	Finland	50	Female	1	1	1	1.51	.32	6.35	.338	-1.22255555555556	.345333333333333	.568333333333334	.0129000000000001	-.4447	-.4754	-.0795999999999997	12	3	5.2	1.44444444444444	4.33333333333333	4.33333333333333	59
684	Finland	28	Female	1	1	1	-4.49	.32	7.35	-.662	-.555888888888889	.012	-.831666666666667	.0129000000000001	-.4447	-.4754	-.0795999999999997	6	3	4.2	2.11111111111111	4	2.93333333333333	60
685	Finland	21	Female	1	1	1	-8.99	1.32	.350000000000001	.0713333333333326	-.111444444444444	-.654666666666667	.501666666666666	.0129000000000001	-.4447	-.4754	-.0795999999999997	1.5	4	4.93333333333333	2.55555555555556	3.33333333333333	4.26666666666667	53
686	Finland	73	Female	1	0	0	2.51	-.68	-9.65	.204666666666667	-1.11144444444444	-1.40466666666667	.568333333333334	.0129000000000001	-.4447	-.4754	-.0795999999999997	13	2	5.06666666666667	1.55555555555556	2.58333333333333	4.33333333333333	43
687	Finland	51	Female	0	0	1	-5.49	1.32	3.35	-.195333333333333	-.444777777777777	-.404666666666667	.168333333333333	.0129000000000001	-.4447	-.4754	-.0795999999999997	5	4	4.66666666666667	2.22222222222222	3.58333333333333	3.93333333333333	56
688	Finland	48	Female	1	0	1	-5.49	1.32	-12.65	-.195333333333334	.999666666666667	.095333333333333	.101666666666666	.0129000000000001	-.4447	-.4754	-.0795999999999997	5	4	4.66666666666667	3.66666666666667	4.08333333333333	3.86666666666667	40
689	Finland	21	Female	0	0	1	-9.49	-1.68	-6.65	.804666666666666	-.222555555555556	-.154666666666667	-1.03166666666667	.0129000000000001	-.4447	-.4754	-.0795999999999997	1	1	5.66666666666667	2.44444444444444	3.83333333333333	2.73333333333333	46
690	Finland	33	Female	1	0	1	-8.49	-.68	-12.65	-.395333333333333	.221888888888889	-.571333333333333	.301666666666667	.0129000000000001	-.4447	-.4754	-.0795999999999997	2	2	4.46666666666667	2.88888888888889	3.41666666666667	4.06666666666667	40
691	Finland	20	Female	1	1	1	19.51	.32	12.35	-.928666666666667	1.44411111111111	-.154666666666667	.101666666666666	.0129000000000001	-.4447	-.4754	-.0795999999999997	30	3	3.93333333333333	4.11111111111111	3.83333333333333	3.86666666666667	65
692	Finland	34	Female	1	0	1	-7.99	.32	-17.65	-.662000000000001	1.333	.345333333333333	.235	.0129000000000001	-.4447	-.4754	-.0795999999999997	2.5	3	4.2	4	4.33333333333333	4	35
693	Finland	20	Female	0	0	1	-8.99	-.68	5.35	.404666666666667	-1.00033333333333	.345333333333333	-1.165	.0129000000000001	-.4447	-.4754	-.0795999999999997	1.5	2	5.26666666666667	1.66666666666667	4.33333333333333	2.6	58
694	Finland	38	Female	0	0	1	19.51	1.32	9.35	-.328666666666667	-.667	.095333333333333	.168333333333333	.0129000000000001	-.4447	-.4754	-.0795999999999997	30	4	4.53333333333333	2	4.08333333333333	3.93333333333333	62
695	Finland	28	Female	1	1	1	9.51	.32	11.35	.338	-.444777777777778	-.071333333333333	-.631666666666666	.0129000000000001	-.4447	-.4754	-.0795999999999997	20	3	5.2	2.22222222222222	3.91666666666667	3.13333333333333	64
696	Finland	19	Female	1	0	1	-9.99	-1.68	-6.65	-.662	-.667	.012	-.831666666666667	.0129000000000001	-.4447	-.4754	-.0795999999999997	1	1	4.2	2	4	2.93333333333333	46
697	Finland	62	Female	0	0	0	-8.49	2.32	-17.65	-.595333333333333	1.44411111111111	.0953333333333339	.568333333333333	.0129000000000001	-.4447	-.4754	-.0795999999999997	2	5	4.26666666666667	4.11111111111111	4.08333333333333	4.33333333333333	35
698	Finland	39	Female	1	1	0	-6.99	.32	-8.65	-.395333333333333	-.555888888888889	.512	-.965	.0129000000000001	-.4447	-.4754	-.0795999999999997	3.5	3	4.46666666666667	2.11111111111111	4.5	2.8	44
699	Finland	20	Female	1	1	1	1.51	.32	-7.65	-1.19533333333333	.777444444444444	-.488	-.0316666666666672	.0129000000000001	-.4447	-.4754	-.0795999999999997	12	3	3.66666666666667	3.44444444444444	3.5	3.73333333333333	45
700	Finland	45	Female	1	1	1	-1.49	1.32	-1.65	-.528666666666666	.110777777777778	.762	-.831666666666667	.0129000000000001	-.4447	-.4754	-.0795999999999997	9	4	4.33333333333333	2.77777777777778	4.75	2.93333333333333	51
701	Finland	45	Female	1	0	1	-8.49	1.32	-12.65	-.395333333333333	.888555555555556	.262	.368333333333334	.0129000000000001	-.4447	-.4754	-.0795999999999997	2	4	4.46666666666667	3.55555555555556	4.25	4.13333333333333	40
702	Finland	43	Female	1	0	1	-10.49	-.68	-16.65	.671333333333333	-.222555555555555	-.321333333333333	-.431666666666667	.0129000000000001	-.4447	-.4754	-.0795999999999997		2	5.53333333333333	2.44444444444444	3.66666666666667	3.33333333333333	36
703	Finland	41	Female	0	0	1	4.51	.32	9.35	-.728666666666666	-1.22255555555556	.012	-.498333333333333	.0129000000000001	-.4447	-.4754	-.0795999999999997	15	3	4.13333333333333	1.44444444444444	4	3.26666666666667	62
704	Finland	38	Female	1	1	0	-8.49	.32	-8.65	-.128666666666667	.777444444444445	.178666666666666	-1.565	.0129000000000001	-.4447	-.4754	-.0795999999999997	2	3	4.73333333333333	3.44444444444444	4.16666666666667	2.2	44
705	Finland	34	Female	1	1	1	9.51	.32	3.35	-.395333333333333	-.667	-.238	-.565	.0129000000000001	-.4447	-.4754	-.0795999999999997	20	3	4.46666666666667	2	3.75	3.2	56
706	Finland	31	Female	0	0	1	-3.49	-.68	7.35	.00466666666666704	-.555888888888889	.428666666666667	-.431666666666667	.0129000000000001	-.4447	-.4754	-.0795999999999997	7	2	4.86666666666667	2.11111111111111	4.41666666666667	3.33333333333333	60
707	Finland	25	Female	1	0	1	-9.49	-.68	3.35	-.528666666666667	1.66633333333333	-.238	.301666666666666	.0129000000000001	-.4447	-.4754	-.0795999999999997	1	2	4.33333333333333	4.33333333333333	3.75	4.06666666666667	56
708	Finland	30	Male	1	0	0	9.51	-.68	18.35	-.528666666666667	1.77744444444444	.345333333333333	.835	.0129000000000001	-.4447	-.4754	-.0795999999999997	20	2	4.33333333333333	4.44444444444444	4.33333333333333	4.6	71
709	Finland	30	Female	1	0	1	-9.99	-.68	-24.65	-.195333333333334	1.11077777777778	.845333333333333	.568333333333333	.0129000000000001	-.4447	-.4754	-.0795999999999997	1	2	4.66666666666667	3.77777777777778	4.83333333333333	4.33333333333333	28
710	Finland	37	Female	1	0	1	-10.49	-.68	-13.65	-.462	.777444444444445	.928666666666667	-.898333333333333	.0129000000000001	-.4447	-.4754	-.0795999999999997		2	4.4	3.44444444444444	4.91666666666667	2.86666666666667	39
711	Finland	45	Female	1	1	1	-7.49	.32	-8.65	.538	-1.00033333333333	-.821333333333333	.168333333333333	.0129000000000001	-.4447	-.4754	-.0795999999999997	3	3	5.4	1.66666666666667	3.16666666666667	3.93333333333333	44
712	Finland	50	Female	1	1	1	-.49	.32	-5.65	.204666666666666	.666333333333334	.012	.568333333333333	.0129000000000001	-.4447	-.4754	-.0795999999999997	10	3	5.06666666666667	3.33333333333333	4	4.33333333333333	47
713	Finland	22	Female	1	1	1	-6.49	.32	-4.65	.404666666666667	-.111444444444444	-.654666666666667	-.298333333333334	.0129000000000001	-.4447	-.4754	-.0795999999999997	4	3	5.26666666666667	2.55555555555556	3.33333333333333	3.46666666666667	48
714	Finland	31	Female	0	0	1	-2.49	-.68	15.35	-.728666666666666	1.66633333333333	.095333333333333	.368333333333333	.0129000000000001	-.4447	-.4754	-.0795999999999997	8	2	4.13333333333333	4.33333333333333	4.08333333333333	4.13333333333333	68
715	Finland	21	Female	1	1	1	-9.99	.32	3.35	-.462	-.889222222222222	-.321333333333333	-.498333333333334	.0129000000000001	-.4447	-.4754	-.0795999999999997	1	3	4.4	1.77777777777778	3.66666666666667	3.26666666666667	56
716	Finland	26	Female	0	1	1	-6.49	1.32	-7.65	-1.19533333333333	-.555888888888889	-1.07133333333333	.435	.0129000000000001	-.4447	-.4754	-.0795999999999997	4	4	3.66666666666667	2.11111111111111	2.91666666666667	4.2	45
717	Finland	23	Female	1	0	1	3.51	-.68	1.35	.471333333333333	.666333333333334	-.238	.835	.0129000000000001	-.4447	-.4754	-.0795999999999997	14	2	5.33333333333333	3.33333333333333	3.75	4.6	54
718	Finland	26	Male	1	1	1	-2.49	-.68	-10.65	-.795333333333333	.444111111111111	.345333333333334	-.165	.0129000000000001	-.4447	-.4754	-.0795999999999997	8	2	4.06666666666667	3.11111111111111	4.33333333333333	3.6	42
719	Finland	25	Female	1	1	1	11.51	-.68	4.35	.404666666666667	.888555555555556	.262	.435	.0129000000000001	-.4447	-.4754	-.0795999999999997	22	2	5.26666666666667	3.55555555555556	4.25	4.2	57
720	Finland	18	Female	1	0	1	-8.49	1.32	1.35	-.128666666666667	-1.11144444444444	-1.07133333333333	-.231666666666667	.0129000000000001	-.4447	-.4754	-.0795999999999997	2	4	4.73333333333333	1.55555555555556	2.91666666666667	3.53333333333333	54
721	Finland	16	Female	1	1	1	-5.49	.32	-8.65	-.995333333333334	1.22188888888889	-.154666666666667	.101666666666666	.0129000000000001	-.4447	-.4754	-.0795999999999997	5	3	3.86666666666667	3.88888888888889	3.83333333333333	3.86666666666667	44
722	Finland	17	Female	0	0	0	4.51	.32	22.35	-.595333333333333	-.444777777777778	-.488	-.298333333333334	.0129000000000001	-.4447	-.4754	-.0795999999999997	15	3	4.26666666666667	2.22222222222222	3.5	3.46666666666667	75
723	Finland	19	Male	0	1	1	5.51	1.32	7.35	.00466666666666615	-.222555555555556	.345333333333334	-.698333333333333	.0129000000000001	-.4447	-.4754	-.0795999999999997	16	4	4.86666666666667	2.44444444444444	4.33333333333333	3.06666666666667	60
724	Finland	16	Female	0	1	1	2.01	.32	-.649999999999999	.471333333333333	-1.44477777777778	-.821333333333333	-.365000000000001	.0129000000000001	-.4447	-.4754	-.0795999999999997	12.5	3	5.33333333333333	1.22222222222222	3.16666666666667	3.4	52
725	Finland	47	Female	0	1	1	-.49	.32	6.35	-.462	-.444777777777777	-.321333333333333	-.498333333333334	.0129000000000001	-.4447	-.4754	-.0795999999999997	10	3	4.4	2.22222222222222	3.66666666666667	3.26666666666667	59
726	Finland	16	Female	1	0	1	-9.49	-1.68	-7.65	-1.19533333333333	-1.22255555555556	-1.238	-.365	.0129000000000001	-.4447	-.4754	-.0795999999999997	1	1	3.66666666666667	1.44444444444444	2.75	3.4	45
727	Finland	34	Female	1	0	1	-2.49	.32	-5.65	-.262	.110777777777777	.012	.0349999999999997	.0129000000000001	-.4447	-.4754	-.0795999999999997	8	3	4.6	2.77777777777778	4	3.8	47
728	Finland	20	Female	0	0	1	10.51	-.68	14.35	-1.12866666666667	-.111444444444444	.012	-.698333333333334	.0129000000000001	-.4447	-.4754	-.0795999999999997	21	2	3.73333333333333	2.55555555555556	4	3.06666666666667	67
729	Finland	41	Female	1	1	1	9.51	.32	9.35	-1.462	-.555888888888889	-1.15466666666667	-.965	.0129000000000001	-.4447	-.4754	-.0795999999999997	20	3	3.4	2.11111111111111	2.83333333333333	2.8	62
730	Finland	25	Female	1	0	1	-3.49	-.68	8.35	1.00466666666667	-.889222222222222	.095333333333333	-.0983333333333336	.0129000000000001	-.4447	-.4754	-.0795999999999997	7	2	5.86666666666667	1.77777777777778	4.08333333333333	3.66666666666667	61
731	Finland	22	Female	1	0	1	-.49	.32	8.35	1.00466666666667	-.111444444444444	1.09533333333333	.0350000000000006	.0129000000000001	-.4447	-.4754	-.0795999999999997	10	3	5.86666666666667	2.55555555555556	5.08333333333333	3.8	61
732	Finland	20	Female	1	0	1	-9.49	-1.68	-12.65	.0713333333333326	-1.00033333333333	-.0713333333333335	-.565	.0129000000000001	-.4447	-.4754	-.0795999999999997	1	1	4.93333333333333	1.66666666666667	3.91666666666667	3.2	40
733	Finland	34	Female	1	1	1	15.51	.32	9.35	-.195333333333333	.110777777777778	-.654666666666667	-.431666666666667	.0129000000000001	-.4447	-.4754	-.0795999999999997	26	3	4.66666666666667	2.77777777777778	3.33333333333333	3.33333333333333	62
734	Finland	31	Female	1	0	1	2.51	-.68	3.35	.138	-.222555555555555	-.488	-.231666666666666	.0129000000000001	-.4447	-.4754	-.0795999999999997	13	2	5	2.44444444444444	3.5	3.53333333333333	56
735	Finland	39	Female	1	1	0	-4.49	.32	-10.65	-1.062	.555222222222222	-.904666666666667	-.631666666666666	.0129000000000001	-.4447	-.4754	-.0795999999999997	6	3	3.8	3.22222222222222	3.08333333333333	3.13333333333333	42
736	Finland	34	Female	1	1	1	-3.49	-.68	-1.65	.604666666666667	-.111444444444444	-.154666666666667	.168333333333333	.0129000000000001	-.4447	-.4754	-.0795999999999997	7	2	5.46666666666667	2.55555555555556	3.83333333333333	3.93333333333333	51
737	Finland	24	Female	1	0	1	1.51	2.32	7.35	.804666666666666	-1.33366666666667	-.988	.301666666666666	.0129000000000001	-.4447	-.4754	-.0795999999999997	12	5	5.66666666666667	1.33333333333333	3	4.06666666666667	60
738	Finland	10	Male	1	1	1	4.51	-.68	10.35	1.00466666666667	-.111444444444444	.595333333333333	.301666666666666	.0129000000000001	-.4447	-.4754	-.0795999999999997	15	2	5.86666666666667	2.55555555555556	4.58333333333333	4.06666666666667	63
739	Finland	45	Female	1	0	1	-7.49	.32	-8.65	.0713333333333326	2.66633333333333	1.012	1.36833333333333	.0129000000000001	-.4447	-.4754	-.0795999999999997	3	3	4.93333333333333	5.33333333333333	5	5.13333333333333	44
740	Finland	31	Female	1	0	1	-.49	.32	3.35	-.395333333333333	1.88855555555556	.345333333333333	.568333333333334	.0129000000000001	-.4447	-.4754	-.0795999999999997	10	3	4.46666666666667	4.55555555555556	4.33333333333333	4.33333333333333	56
741	Finland	24	Female	1	0	1	-4.49	.32	1.35	.00466666666666704	-.555888888888889	.095333333333333	.768333333333333	.0129000000000001	-.4447	-.4754	-.0795999999999997	6	3	4.86666666666667	2.11111111111111	4.08333333333333	4.53333333333333	54
742	Finland	28	Female	1	1	1	-9.49	1.32	-15.65	.404666666666667	.444111111111111	-.0713333333333335	.568333333333334	.0129000000000001	-.4447	-.4754	-.0795999999999997	1	4	5.26666666666667	3.11111111111111	3.91666666666667	4.33333333333333	37
743	Finland	42	Female	0	0	1	11.51	-.68	9.35	-.128666666666668	-.222555555555555	-.321333333333333	-.0983333333333336	.0129000000000001	-.4447	-.4754	-.0795999999999997	22	2	4.73333333333333	2.44444444444444	3.66666666666667	3.66666666666667	62
744	Finland	30	Female	1	0	1	-9.49	1.32	-.649999999999999	.338	-.333666666666666	-.321333333333333	1.10166666666667	.0129000000000001	-.4447	-.4754	-.0795999999999997	1	4	5.2	2.33333333333333	3.66666666666667	4.86666666666667	52
745	Finland	32	Female	1	0	1	-7.49	-.68	-8.65	-.195333333333333	-.000333333333333297	-.404666666666667	.168333333333333	.0129000000000001	-.4447	-.4754	-.0795999999999997	3	2	4.66666666666667	2.66666666666667	3.58333333333333	3.93333333333333	44
746	Finland	16	Female	1	1	1	2.51	-.68	8.35	-.195333333333334	-.000333333333333297	.178666666666667	.101666666666667	.0129000000000001	-.4447	-.4754	-.0795999999999997	13	2	4.66666666666667	2.66666666666667	4.16666666666667	3.86666666666667	61
747	Finland	39	Male	1	1	0	19.51	-.68	7.35	-.262	.221888888888889	-1.07133333333333	-.298333333333333	.0129000000000001	-.4447	-.4754	-.0795999999999997	30	2	4.6	2.88888888888889	2.91666666666667	3.46666666666667	60
748	Finland	36	Female	0	1	1	-3.49	.32	-10.65	.271333333333334	-.555888888888889	.345333333333333	-.365	.0129000000000001	-.4447	-.4754	-.0795999999999997	7	3	5.13333333333333	2.11111111111111	4.33333333333333	3.4	42
749	Finland	17	Female	1	0	1	2.51	-.68	10.35	-.662	1.44411111111111	.511999999999999	.501666666666666	.0129000000000001	-.4447	-.4754	-.0795999999999997	13	2	4.2	4.11111111111111	4.5	4.26666666666667	63
750	Finland	27	Male	1	1	1	7.51	.32	2.35	.538	-.111444444444444	.178666666666667	-1.365	.0129000000000001	-.4447	-.4754	-.0795999999999997	18	3	5.4	2.55555555555556	4.16666666666667	2.4	55
751	Finland	32	Female	1	0	0	25.51	-.68	12.35	1.00466666666667	.555222222222222	.762000000000001	.901666666666666	.0129000000000001	-.4447	-.4754	-.0795999999999997	36	2	5.86666666666667	3.22222222222222	4.75	4.66666666666667	65
752	Finland	35	Female	1	0	1	-7.49	-.68	-9.65	.404666666666667	.110777777777778	.512	.301666666666666	.0129000000000001	-.4447	-.4754	-.0795999999999997	3	2	5.26666666666667	2.77777777777778	4.5	4.06666666666667	43
753	Finland	15	Male	1	0	0	20.51	-.68	16.35	-.0620000000000012	.444111111111111	-.738	1.50166666666667	.0129000000000001	-.4447	-.4754	-.0795999999999997	31	2	4.8	3.11111111111111	3.25	5.26666666666667	69
754	Finland	35	Female	1	0	1	-7.99	-1.68	-8.65	-.462	.444111111111111	.178666666666666	-.165	.0129000000000001	-.4447	-.4754	-.0795999999999997	2.5	1	4.4	3.11111111111111	4.16666666666667	3.6	44
755	Finland	18	Male	1	0	0	4.51	-1.68	3.35	.404666666666667	.666333333333334	.845333333333334	-.765	.0129000000000001	-.4447	-.4754	-.0795999999999997	15	1	5.26666666666667	3.33333333333333	4.83333333333333	3	56
756	Finland	36	Female	1	0	1	9.51	1.32	9.35	.0713333333333326	-.000333333333333297	.178666666666666	.768333333333333	.0129000000000001	-.4447	-.4754	-.0795999999999997	20	4	4.93333333333333	2.66666666666667	4.16666666666667	4.53333333333333	62
757	Finland	27	Female	1	0	1	24.51	-.68	17.35	.338	1.333	.428666666666667	.835	.0129000000000001	-.4447	-.4754	-.0795999999999997	35	2	5.2	4	4.41666666666667	4.6	70
758	Finland	37	Female	1	0	1	9.51	1.32	5.35	-.262	.555222222222222	.262	.0349999999999997	.0129000000000001	-.4447	-.4754	-.0795999999999997	20	4	4.6	3.22222222222222	4.25	3.8	58
759	Finland	17	Female	1	1	1	-7.49	.32	-10.65	.538	-.111444444444444	.178666666666667	.768333333333333	.0129000000000001	-.4447	-.4754	-.0795999999999997	3	3	5.4	2.55555555555556	4.16666666666667	4.53333333333333	42
760	Finland	26	Female	1	1	1	-.49	-.68	-3.65	.804666666666667	-.667	-.154666666666667	-.0316666666666667	.0129000000000001	-.4447	-.4754	-.0795999999999997	10	2	5.66666666666667	2	3.83333333333333	3.73333333333333	49
761	Finland	22	Female	0	1	1	1.51	1.32	1.35	1.00466666666667	-.555888888888889	-.071333333333333	-1.09833333333333	.0129000000000001	-.4447	-.4754	-.0795999999999997	12	4	5.86666666666667	2.11111111111111	3.91666666666667	2.66666666666667	54
762	Finland	28	Female	0	1	1	19.51	.32	9.35	.404666666666667	-.000333333333333297	1.012	-.765	.0129000000000001	-.4447	-.4754	-.0795999999999997	30	3	5.26666666666667	2.66666666666667	5	3	62
763	Finland	32	Female	0	1	1	2.51	.32	8.35	-.728666666666666	-.444777777777778	.512	-.0983333333333332	.0129000000000001	-.4447	-.4754	-.0795999999999997	13	3	4.13333333333333	2.22222222222222	4.5	3.66666666666667	61
764	Finland	22	Female	1	0	1	-.49	.32	11.35	.471333333333334	-1.33366666666667	-1.07133333333333	1.235	.0129000000000001	-.4447	-.4754	-.0795999999999997	10	3	5.33333333333333	1.33333333333333	2.91666666666667	5	64
765	Finland	22	Male	1	0	0	19.51	.32	7.35	.338	-.444777777777777	-.154666666666667	-1.03166666666667	.0129000000000001	-.4447	-.4754	-.0795999999999997	30	3	5.2	2.22222222222222	3.83333333333333	2.73333333333333	60
766	Finland	19	Female	1	1	1	7.51	-.68	6.35	.804666666666667	.333	.0953333333333339	1.70166666666667	.0129000000000001	-.4447	-.4754	-.0795999999999997	18	2	5.66666666666667	3	4.08333333333333	5.46666666666667	59
767	Finland	21	Female	1	1	1	9.51	-.68	11.35	.671333333333333	-.333666666666666	.345333333333333	.901666666666666	.0129000000000001	-.4447	-.4754	-.0795999999999997	20	2	5.53333333333333	2.33333333333333	4.33333333333333	4.66666666666667	64
768	Finland	18	Female	1	1	1	-1.49	.32	-5.65	.871333333333333	-.111444444444444	.678666666666666	-.0316666666666667	.0129000000000001	-.4447	-.4754	-.0795999999999997	9	3	5.73333333333333	2.55555555555556	4.66666666666667	3.73333333333333	47
769	Finland	51	Female	1	0	1	8.51	.32	1.35	1.07133333333333	.221888888888889	1.17866666666667	.968333333333333	.0129000000000001	-.4447	-.4754	-.0795999999999997	19	3	5.93333333333333	2.88888888888889	5.16666666666667	4.73333333333333	54
770	Finland	32	Female	1	1	1	-2.49	.32	-8.65	.0713333333333326	-.444777777777778	.512	.968333333333333	.0129000000000001	-.4447	-.4754	-.0795999999999997	8	3	4.93333333333333	2.22222222222222	4.5	4.73333333333333	44
771	Finland	39	Female	1	1	1	1.51	1.32	-2.65	.0713333333333335	-.000333333333333297	.095333333333333	.501666666666666	.0129000000000001	-.4447	-.4754	-.0795999999999997	12	4	4.93333333333333	2.66666666666667	4.08333333333333	4.26666666666667	50
772	Finland	14	Female	0	0	0	-3.49	.32	13.35	-.395333333333333	1.44411111111111	.345333333333333	.434999999999999	.0129000000000001	-.4447	-.4754	-.0795999999999997	7	3	4.46666666666667	4.11111111111111	4.33333333333333	4.2	66
773	Finland	24	Female	1	1	1	5.51	.32	5.35	.271333333333334	1.333	.428666666666666	1.435	.0129000000000001	-.4447	-.4754	-.0795999999999997	16	3	5.13333333333333	4	4.41666666666667	5.2	58
774	Finland	22	Female	1	0	1	2.51	-.68	11.35	-.328666666666667	-.778111111111111	-.404666666666667	-.298333333333334	.0129000000000001	-.4447	-.4754	-.0795999999999997	13	2	4.53333333333333	1.88888888888889	3.58333333333333	3.46666666666667	64
775	Finland	41	Female	1	1	1	-6.49	.32	-9.65	.138	.221888888888889	-.488	.568333333333334	.0129000000000001	-.4447	-.4754	-.0795999999999997	4	3	5	2.88888888888889	3.5	4.33333333333333	43
776	Finland	18	Female	1	0	1	-3.49	1.32	-3.65	1.07133333333333	-.111444444444444	-.404666666666667	1.70166666666667	.0129000000000001	-.4447	-.4754	-.0795999999999997	7	4	5.93333333333333	2.55555555555556	3.58333333333333	5.46666666666667	49
777	Finland	26	Male	0	0	1	2.51	.32	-4.65	-.395333333333333	-.222555555555555	.845333333333333	-.231666666666666	.0129000000000001	-.4447	-.4754	-.0795999999999997	13	3	4.46666666666667	2.44444444444444	4.83333333333333	3.53333333333333	48
778	Finland	26	Female	0	0	0	9.51	.32	1.35	.471333333333333	-.444777777777777	.428666666666667	-1.03166666666667	.0129000000000001	-.4447	-.4754	-.0795999999999997	20	3	5.33333333333333	2.22222222222222	4.41666666666667	2.73333333333333	54
779	Finland	28	Female	1	1	1	-4.49	.32	.350000000000001	.137999999999999	-.444777777777778	-.238	.301666666666666	.0129000000000001	-.4447	-.4754	-.0795999999999997	6	3	5	2.22222222222222	3.75	4.06666666666667	53
780	Finland	47	Female	1	0	0	-10.49	-1.68	3.35	-.328666666666667	-1.00033333333333	-.738	-.831666666666667	.0129000000000001	-.4447	-.4754	-.0795999999999997		1	4.53333333333333	1.66666666666667	3.25	2.93333333333333	56
781	Finland	57	Female	1	1	0	-3.49	1.32	-7.65	-.595333333333333	1.333	.845333333333334	-.965	.0129000000000001	-.4447	-.4754	-.0795999999999997	7	4	4.26666666666667	4	4.83333333333333	2.8	45
782	Finland	36	Male	1	0	1	-5.49	.32	1.35	-.462	-.555888888888889	-.654666666666667	-.365	.0129000000000001	-.4447	-.4754	-.0795999999999997	5	3	4.4	2.11111111111111	3.33333333333333	3.4	54
783	Finland	44	Female	1	0	1	-3.49	.32	-10.65	-.195333333333333	.110777777777778	-.154666666666667	.568333333333333	.0129000000000001	-.4447	-.4754	-.0795999999999997	7	3	4.66666666666667	2.77777777777778	3.83333333333333	4.33333333333333	42
784	Finland	20	Female	0	0	0	-.49	-.68	14.35	.804666666666667	-.000333333333333297	-.0713333333333339	.168333333333333	.0129000000000001	-.4447	-.4754	-.0795999999999997	10	2	5.66666666666667	2.66666666666667	3.91666666666667	3.93333333333333	67
785	Finland	29	Female	1	0	1	7.51	-.68	.350000000000001	.271333333333333	.333	-.154666666666667	.968333333333332	.0129000000000001	-.4447	-.4754	-.0795999999999997	18	2	5.13333333333333	3	3.83333333333333	4.73333333333333	53
786	Finland	34	Male	1	0	1	9.51	-.68	6.35	-.928666666666667	-.444777777777778	-.821333333333333	-1.43166666666667	.0129000000000001	-.4447	-.4754	-.0795999999999997	20	2	3.93333333333333	2.22222222222222	3.16666666666667	2.33333333333333	59
787	Finland	18	Female	1	0	1	-7.49	.32	-7.65	.871333333333333	.555222222222222	.678666666666667	.368333333333334	.0129000000000001	-.4447	-.4754	-.0795999999999997	3	3	5.73333333333333	3.22222222222222	4.66666666666667	4.13333333333333	45
788	Finland	19	Female	1	0	1	-6.49	.32	-1.65	.671333333333333	-.778111111111111	.262	-.0316666666666667	.0129000000000001	-.4447	-.4754	-.0795999999999997	4	3	5.53333333333333	1.88888888888889	4.25	3.73333333333333	51
789	Finland	43	Female	1	0	1	5.51	-.68	10.35	-.462	1.44411111111111	.512	.501666666666666	.0129000000000001	-.4447	-.4754	-.0795999999999997	16	2	4.4	4.11111111111111	4.5	4.26666666666667	63
790	Finland	20	Female	1	0	0	-7.99	.32	-10.65	.471333333333334	-.667	.012	.0349999999999997	.0129000000000001	-.4447	-.4754	-.0795999999999997	2.5	3	5.33333333333333	2	4	3.8	42
791	Finland	23	Female	1	0	1	-.49	-.68	-5.65	.204666666666667	-.333666666666666	-.321333333333333	-.165	.0129000000000001	-.4447	-.4754	-.0795999999999997	10	2	5.06666666666667	2.33333333333333	3.66666666666667	3.6	47
792	Finland	57	Female	1	0	1	1.51	.32	6.35	1.07133333333333	-.444777777777777	.928666666666667	.968333333333332	.0129000000000001	-.4447	-.4754	-.0795999999999997	12	3	5.93333333333333	2.22222222222222	4.91666666666667	4.73333333333333	59
793	Finland	25	Female	1	1	1	3.51	1.32	9.35	.404666666666667	-.555888888888889	-.321333333333333	.568333333333333	.0129000000000001	-.4447	-.4754	-.0795999999999997	14	4	5.26666666666667	2.11111111111111	3.66666666666667	4.33333333333333	62
794	Finland	33	Female	0	0	0	-7.99	-.68	-7.65	-.462000000000001	-1.00033333333333	-.654666666666667	-.831666666666667	.0129000000000001	-.4447	-.4754	-.0795999999999997	2.5	2	4.4	1.66666666666667	3.33333333333333	2.93333333333333	45
795	Finland	36	Female	1	0	0	-5.49	.32	-7.65	-.395333333333333	-.444777777777778	-1.15466666666667	-.165	.0129000000000001	-.4447	-.4754	-.0795999999999997	5	3	4.46666666666667	2.22222222222222	2.83333333333333	3.6	45
796	Finland	30	Female	1	0	1	-.49	-.68	-6.65	1.07133333333333	.555222222222222	-.571333333333333	.901666666666667	.0129000000000001	-.4447	-.4754	-.0795999999999997	10	2	5.93333333333333	3.22222222222222	3.41666666666667	4.66666666666667	46
797	Finland	35	Female	1	0	1	1.51	-.68	-3.65	.404666666666667	-.444777777777777	.262	.101666666666666	.0129000000000001	-.4447	-.4754	-.0795999999999997	12	2	5.26666666666667	2.22222222222222	4.25	3.86666666666667	49
798	Finland	82	Female	0	1	1	9.51	1.32	4.35	-.728666666666666	-1.667	-1.32133333333333	.768333333333333	.0129000000000001	-.4447	-.4754	-.0795999999999997	20	4	4.13333333333333	1	2.66666666666667	4.53333333333333	57
799	Finland	25	Female	0	0	0	-4.49	.32	9.35	.604666666666667	-.555888888888889	-.654666666666667	.235000000000001	.0129000000000001	-.4447	-.4754	-.0795999999999997	6	3	5.46666666666667	2.11111111111111	3.33333333333333	4	62
800	Finland	21	Female	1	0	1	1.51	1.32	12.35	.871333333333332	-.444777777777778	.595333333333333	1.035	.0129000000000001	-.4447	-.4754	-.0795999999999997	12	4	5.73333333333333	2.22222222222222	4.58333333333333	4.8	65
801	Finland	56	Female	1	1	1	8.51	2.32	10.35	.604666666666667	-.444777777777777	.012	.368333333333334	.0129000000000001	-.4447	-.4754	-.0795999999999997	19	5	5.46666666666667	2.22222222222222	4	4.13333333333333	63
802	Finland	19	Female	1	0	0	11.51	.32	12.35	.404666666666667	.999666666666667	1.09533333333333	.968333333333334	.0129000000000001	-.4447	-.4754	-.0795999999999997	22	3	5.26666666666667	3.66666666666667	5.08333333333333	4.73333333333333	65
803	Finland	54	Female	1	1	1	-7.49	-.68	-1.65	-.528666666666666	-.000333333333333297	-.238	-.298333333333334	.0129000000000001	-.4447	-.4754	-.0795999999999997	3	2	4.33333333333333	2.66666666666667	3.75	3.46666666666667	51
804	Finland	18	Female	1	0	1	-3.49	.32	-9.65	.738	-.000333333333333297	1.09533333333333	.435	.0129000000000001	-.4447	-.4754	-.0795999999999997	7	3	5.6	2.66666666666667	5.08333333333333	4.2	43
805	Finland	36	Female	1	0	1	9.51	-.68	-1.65	.138	.444111111111111	.428666666666667	-.498333333333333	.0129000000000001	-.4447	-.4754	-.0795999999999997	20	2	5	3.11111111111111	4.41666666666667	3.26666666666667	51
806	Finland	29	Female	1	1	1	-2.49	.32	-2.65	1.00466666666667	.110777777777777	.595333333333334	-.498333333333334	.0129000000000001	-.4447	-.4754	-.0795999999999997	8	3	5.86666666666667	2.77777777777778	4.58333333333333	3.26666666666667	50
807	Finland	25	Male	1	1	1	9.51	.32	6.35	-.262	-.889222222222222	-.654666666666667	.101666666666667	.0129000000000001	-.4447	-.4754	-.0795999999999997	20	3	4.6	1.77777777777778	3.33333333333333	3.86666666666667	59
808	Finland	53	Female	1	0	1	-3.49	-.68	-1.65	-.128666666666667	.333	-.238	.0349999999999997	.0129000000000001	-.4447	-.4754	-.0795999999999997	7	2	4.73333333333333	3	3.75	3.8	51
809	Finland	13	Female	1	1	1	-2.49	.32	-10.65	.204666666666666	.333	-.0713333333333335	-.631666666666666	.0129000000000001	-.4447	-.4754	-.0795999999999997	8	3	5.06666666666667	3	3.91666666666667	3.13333333333333	42
810	Finland	32	Female	1	0	1	-6.49	-.68	-11.65	-.328666666666667	-.222555555555556	.012	-.365	.0129000000000001	-.4447	-.4754	-.0795999999999997	4	2	4.53333333333333	2.44444444444444	4	3.4	41
811	Finland	19	Male	1	0	1	-8.49	-1.68	2.35	-.262	2.11077777777778	.345333333333333	.835	.0129000000000001	-.4447	-.4754	-.0795999999999997	2	1	4.6	4.77777777777778	4.33333333333333	4.6	55
812	Finland	20	Female	1	0	1	-1.49	.32	-.649999999999999	.604666666666667	-.889222222222222	-.571333333333333	.501666666666666	.0129000000000001	-.4447	-.4754	-.0795999999999997	9	3	5.46666666666667	1.77777777777778	3.41666666666667	4.26666666666667	52
813	Finland	33	Female	1	1	0	2.51	-.68	1.35	.604666666666667	-.555888888888889	.678666666666667	-1.49833333333333	.0129000000000001	-.4447	-.4754	-.0795999999999997	13	2	5.46666666666667	2.11111111111111	4.66666666666667	2.26666666666667	54
814	Finland	8	Female	0	1	1	4.51	-1.68	9.35	.00466666666666704	-1.22255555555556	-.404666666666667	-1.43166666666667	.0129000000000001	-.4447	-.4754	-.0795999999999997	15	1	4.86666666666667	1.44444444444444	3.58333333333333	2.33333333333333	62
815	Finland	22	Female	1	1	1	-6.49	1.32	.350000000000001	-.528666666666667	-1.22255555555556	-.154666666666667	-.831666666666667	.0129000000000001	-.4447	-.4754	-.0795999999999997	4	4	4.33333333333333	1.44444444444444	3.83333333333333	2.93333333333333	53
816	Finland	21	Female	1	0	0	14.51	2.32	16.35	-.395333333333333	-.444777777777777	-.154666666666667	-.298333333333333	.0129000000000001	-.4447	-.4754	-.0795999999999997	25	5	4.46666666666667	2.22222222222222	3.83333333333333	3.46666666666667	69
817	Finland	31	Male	1	0	0	14.51	-.68	6.35	-.528666666666667	-.555888888888889	-.904666666666667	-.565	.0129000000000001	-.4447	-.4754	-.0795999999999997	25	2	4.33333333333333	2.11111111111111	3.08333333333333	3.2	59
818	Finland	17	Male	1	1	1	-1.49	.32	-2.65	.471333333333334	.999666666666667	.345333333333333	.634999999999999	.0129000000000001	-.4447	-.4754	-.0795999999999997	9	3	5.33333333333333	3.66666666666667	4.33333333333333	4.4	50
819	Finland	33	Female	1	0	1	-3.49	.32	-3.65	.938	-.444777777777778	.762	-1.09833333333333	.0129000000000001	-.4447	-.4754	-.0795999999999997	7	3	5.8	2.22222222222222	4.75	2.66666666666667	49
820	Finland	38	Male	1	1	1	4.51	.32	-4.65	-.662	-.778111111111111	-.821333333333333	-.565	.0129000000000001	-.4447	-.4754	-.0795999999999997	15	3	4.2	1.88888888888889	3.16666666666667	3.2	48
821	Finland	32	Female	1	0	1	5.51	-1.68	-9.65	-.262	-.555888888888889	-.071333333333333	-1.365	.0129000000000001	-.4447	-.4754	-.0795999999999997	16	1	4.6	2.11111111111111	3.91666666666667	2.4	43
822	Finland	22	Female	1	1	1	-6.49	1.32	.350000000000001	-.528666666666667	-1.22255555555556	-.154666666666667	-.831666666666667	.0129000000000001	-.4447	-.4754	-.0795999999999997	4	4	4.33333333333333	1.44444444444444	3.83333333333333	2.93333333333333	53
823	Finland	26	Female	1	0	1	-9.99	.32	-16.65	.0713333333333335	-.667	.678666666666667	.168333333333333	.0129000000000001	-.4447	-.4754	-.0795999999999997	1	3	4.93333333333333	2	4.66666666666667	3.93333333333333	36
824	Finland	41	Female	1	1	1	-5.49	1.32	.350000000000001	-.395333333333333	-1.00033333333333	-.571333333333333	-.431666666666667	.0129000000000001	-.4447	-.4754	-.0795999999999997	5	4	4.46666666666667	1.66666666666667	3.41666666666667	3.33333333333333	53
825	Spain	40	Female	0	0	1	1.78	.93	.530000000000001	-.158666666666667	-.655777777777778	-.0923333333333343	.020999999999999	.2429	-.2337	.2956	.1344	15	4	4.93333333333333	2.22222222222222	4.66666666666667	4	44
826	Spain	65	Female	1	1	1	2.78	1.93	-3.47	.241333333333334	.0108888888888887	-.259	.221	.2429	-.2337	.2956	.1344	16	5	5.33333333333333	2.88888888888889	4.5	4.2	40
827	Spain	69	Female	0	1	1	-.220000000000001	-.0699999999999998	-6.47	-.292	-.433555555555555	-.759	.554333333333333	.2429	-.2337	.2956	.1344	13	3	4.8	2.44444444444444	4	4.53333333333333	37
828	Spain	31	Female	1	1	0	-9.22	.93	-9.47	.441333333333334	.0108888888888887	-.509	.821	.2429	-.2337	.2956	.1344	4	4	5.53333333333333	2.88888888888889	4.25	4.8	34
829	Spain	55	Female	1	1	0	6.78	1.93	.530000000000001	.108000000000001	.122	-1.009	.554333333333333	.2429	-.2337	.2956	.1344	20	5	5.2	3	3.75	4.53333333333333	44
830	Spain	12	Female	0	1	0	6.78	-1.07	6.53	.174666666666667	-1.43355555555556	.241	.220999999999999	.2429	-.2337	.2956	.1344	20	2	5.26666666666667	1.44444444444444	5	4.2	50
831	Spain	45	Female	1	0	0	-6.22	-.0699999999999998	-5.47	.374666666666667	-.433555555555556	-.592333333333333	.687666666666666	.2429	-.2337	.2956	.1344	7	3	5.46666666666667	2.44444444444444	4.16666666666667	4.66666666666667	38
832	Spain	24	Female	0	0	0	-11.22	-.0699999999999998	-7.47	.308000000000001	-.655777777777777	-.0923333333333334	-1.179	.2429	-.2337	.2956	.1344	2	3	5.4	2.22222222222222	4.66666666666667	2.8	36
833	Spain	63	Male	0	0	0	-9.22	-.0699999999999998	-2.47	-2.092	-1.10022222222222	-1.34233333333333	-.379	.2429	-.2337	.2956	.1344	4	3	3	1.77777777777778	3.41666666666667	3.6	41
834	Spain	25	Female	0	0	0	-4.22	-1.07	7.53	.108000000000001	-.211333333333334	-.0923333333333334	.487666666666667	.2429	-.2337	.2956	.1344	9	2	5.2	2.66666666666667	4.66666666666667	4.46666666666667	51
835	Spain	30	Female	1	0	0	-6.22	-1.07	-10.47	.441333333333334	-.322444444444445	-.0923333333333334	-.112333333333333	.2429	-.2337	.2956	.1344	7	2	5.53333333333333	2.55555555555556	4.66666666666667	3.86666666666667	33
836	Spain	17	Female	1	1	1	16.78	-.0699999999999998	20.53	-.758666666666667	-.655777777777778	-1.009	-.0456666666666665	.2429	-.2337	.2956	.1344	30	3	4.33333333333333	2.22222222222222	3.75	3.93333333333333	64
837	Spain	42	Female	1	0	0	.779999999999999	-.0699999999999998	-.469999999999999	-.358666666666667	-.544666666666667	.574333333333334	-1.51233333333333	.2429	-.2337	.2956	.1344	14	3	4.73333333333333	2.33333333333333	5.33333333333333	2.46666666666667	43
838	Spain	41	Female	0	1	0	13.78	-1.07	8.53	-.358666666666666	.0108888888888887	-.175666666666667	-.379	.2429	-.2337	.2956	.1344	27	2	4.73333333333333	2.88888888888889	4.58333333333333	3.6	52
839	Spain	29	Male	1	1	0	20.78	-.0699999999999998	13.53	-.492	.122	-.425666666666666	-.979	.2429	-.2337	.2956	.1344	34	3	4.6	3	4.33333333333333	3	57
840	Spain	42	Female	1	1	0	1.78	.93	2.53	.308000000000001	-.322444444444445	.0743333333333327	.554333333333333	.2429	-.2337	.2956	.1344	15	4	5.4	2.55555555555556	4.83333333333333	4.53333333333333	46
841	Spain	47	Male	1	1	0	-2.22	.93	.530000000000001	-.225333333333334	.344222222222223	-.759	-1.04566666666667	.2429	-.2337	.2956	.1344	11	4	4.86666666666667	3.22222222222222	4	2.93333333333333	44
842	Spain	13	Female	1	0	0	-1.22	-.0699999999999998	9.53	-.292000000000001	-1.43355555555556	-.509	-1.31233333333333	.2429	-.2337	.2956	.1344	12	3	4.8	1.44444444444444	4.25	2.66666666666667	53
843	Spain	67	Female	1	0	1	-10.22	.93	-5.47	.108000000000001	-1.21133333333333	-.425666666666667	1.35433333333333	.2429	-.2337	.2956	.1344	3	4	5.2	1.66666666666667	4.33333333333333	5.33333333333333	38
844	Spain	28	Female	1	0	0	-11.22	-1.07	-3.47	.108000000000001	-.878	-.425666666666666	.687666666666666	.2429	-.2337	.2956	.1344	2	2	5.2	2	4.33333333333333	4.66666666666667	40
845	Spain	33	Male	1	1	0	-8.22	-.0699999999999998	-12.47	.374666666666667	1.23311111111111	-.0923333333333334	1.08766666666667	.2429	-.2337	.2956	.1344	5	3	5.46666666666667	4.11111111111111	4.66666666666667	5.06666666666667	31
846	Spain	22	Female	1	1	0	16.78	-1.07	19.53	.241333333333333	-.655777777777778	-.175666666666666	.621	.2429	-.2337	.2956	.1344	30	2	5.33333333333333	2.22222222222222	4.58333333333333	4.6	63
847	Spain	34	Female	0	1	1	13.78	-.0699999999999998	12.53	.0413333333333341	-1.10022222222222	-.342333333333334	.687666666666666	.2429	-.2337	.2956	.1344	27	3	5.13333333333333	1.77777777777778	4.41666666666667	4.66666666666667	56
848	Spain	52	Female	1	0	0	16.78	.93	12.53	-.225333333333332	-.433555555555555	-.842333333333334	-.312333333333334	.2429	-.2337	.2956	.1344	30	4	4.86666666666667	2.44444444444444	3.91666666666667	3.66666666666667	56
849	Spain	22	Female	1	1	0	38.78	.93	31.53	.441333333333334	1.01088888888889	.741	.954333333333333	.2429	-.2337	.2956	.1344	32	4	5.53333333333333	3.88888888888889	5.5	4.93333333333333	75
850	Spain	43	Female	0	0	0	11.78	.93	12.53	.441333333333334	.0108888888888887	.157666666666667	.821	.2429	-.2337	.2956	.1344	25	4	5.53333333333333	2.88888888888889	4.91666666666667	4.8	56
851	Spain	59	Female	0	1	0	-3.22	1.93	-8.47	.241333333333334	-.100222222222222	.824333333333333	.154333333333334	.2429	-.2337	.2956	.1344	10	5	5.33333333333333	2.77777777777778	5.58333333333333	4.13333333333333	35
852	Spain	34	Male	1	0	0	9.78	-2.07	16.53	.374666666666667	-.322444444444444	.0743333333333327	.287666666666667	.2429	-.2337	.2956	.1344	23	1	5.46666666666667	2.55555555555556	4.83333333333333	4.26666666666667	60
853	Spain	36	Female	1	0	0	-8.22	.93	-6.47	.641333333333334	1.23311111111111	.324333333333333	1.35433333333333	.2429	-.2337	.2956	.1344	5	4	5.73333333333333	4.11111111111111	5.08333333333333	5.33333333333333	37
854	Spain	56	Female	0	0	0	-11.22	1.93	-13.47	.774666666666668	.899777777777778	.491	.421	.2429	-.2337	.2956	.1344	2	5	5.86666666666667	3.77777777777778	5.25	4.4	30
855	Spain	29	Female	1	1	0	1.78	-1.07	-.469999999999999	-1.092	.566444444444444	.157666666666667	.287666666666667	.2429	-.2337	.2956	.1344	15	2	4	3.44444444444444	4.91666666666667	4.26666666666667	43
856	Spain	37	Female	1	0	0	-8.22	-2.07	-13.47	.241333333333334	.899777777777778	.157666666666666	.621	.2429	-.2337	.2956	.1344	5	1	5.33333333333333	3.77777777777778	4.91666666666667	4.6	30
857	Spain	24	Female	1	0	1	-6.22	-.0699999999999998	-10.47	.574666666666667	.566444444444444	-.0923333333333334	.221	.2429	-.2337	.2956	.1344	7	3	5.66666666666667	3.44444444444444	4.66666666666667	4.2	33
858	Spain	30	Female	1	0	1	.779999999999999	-1.07	-3.47	.0413333333333332	.122	-.00900000000000034	.0876666666666663	.2429	-.2337	.2956	.1344	14	2	5.13333333333333	3	4.75	4.06666666666667	40
859	Spain	62	Female	1	0	1	-8.22	-1.07	-13.47	.241333333333334	-.766888888888889	-.259	-.379	.2429	-.2337	.2956	.1344	5	2	5.33333333333333	2.11111111111111	4.5	3.6	30
860	Spain	27	Female	1	0	0	-12.22	-.0699999999999998	-5.47	-.691999999999999	.233111111111111	-.759	.0209999999999999	.2429	-.2337	.2956	.1344	1	3	4.4	3.11111111111111	4	4	38
861	Spain	36	Female	1	0	0	11.78	-.0699999999999998	4.53	-.225333333333332	.566444444444445	-1.009	.621	.2429	-.2337	.2956	.1344	25	3	4.86666666666667	3.44444444444444	3.75	4.6	48
862	Spain	85	Female	1	0	1	-12.22	.93	-15.47	.241333333333333	.899777777777778	-1.17566666666667	.287666666666667	.2429	-.2337	.2956	.1344	1	4	5.33333333333333	3.77777777777778	3.58333333333333	4.26666666666667	28
863	Spain	19	Female	0	1	1	10.78	-.0699999999999998	10.53	.641333333333334	-1.21133333333333	-.842333333333333	.487666666666667	.2429	-.2337	.2956	.1344	24	3	5.73333333333333	1.66666666666667	3.91666666666667	4.46666666666667	54
864	Spain	36	Female	1	1	0	-3.22	.93	16.53	-.891999999999999	1.01088888888889	-.00900000000000034	-.845666666666666	.2429	-.2337	.2956	.1344	10	4	4.2	3.88888888888889	4.75	3.13333333333333	60
865	Spain	14	Female	1	1	1	1.78	-.0699999999999998	-3.47	.0413333333333332	1.23311111111111	.741	1.021	.2429	-.2337	.2956	.1344	15	3	5.13333333333333	4.11111111111111	5.5	5	40
866	Spain	46	Female	1	1	1	.779999999999999	.93	-3.47	.241333333333333	.566444444444444	-.0923333333333334	.0209999999999999	.2429	-.2337	.2956	.1344	14	4	5.33333333333333	3.44444444444444	4.66666666666667	4	40
867	Spain	53	Female	0	0	1	4.78	.93	14.53	-.492	-.544666666666667	-.925666666666667	-.0456666666666665	.2429	-.2337	.2956	.1344	18	4	4.6	2.33333333333333	3.83333333333333	3.93333333333333	58
868	Spain	10	Female	1	0	0	-3.22	1.93	-4.47	.441333333333334	-1.10022222222222	-.175666666666666	-.645666666666667	.2429	-.2337	.2956	.1344	10	5	5.53333333333333	1.77777777777778	4.58333333333333	3.33333333333333	39
869	Spain	59	Female	1	0	1	-13.22	.93	3.53	-.691999999999999	-.433555555555555	-.175666666666667	.621	.2429	-.2337	.2956	.1344		4	4.4	2.44444444444444	4.58333333333333	4.6	47
870	Spain	28	Female	0	0	1	-11.22	.93	-17.47	.308000000000001	-.100222222222222	.324333333333333	-.179	.2429	-.2337	.2956	.1344	2	4	5.4	2.77777777777778	5.08333333333333	3.8	26
871	Spain	8	Female	0	0	0	-.220000000000001	-2.07	5.53	-.492	-1.65577777777778	.991	-1.979	.2429	-.2337	.2956	.1344	13	1	4.6	1.22222222222222	5.75	2	49
872	Spain	24	Female	1	0	0	-10.22	.93	-10.47	-.425333333333334	2.122	.741000000000001	.421	.2429	-.2337	.2956	.1344	3	4	4.66666666666667	5	5.5	4.4	33
873	Spain	28	Female	1	0	0	6.78	-1.07	3.53	-.625333333333333	.233111111111111	-.759	-.179	.2429	-.2337	.2956	.1344	20	2	4.46666666666667	3.11111111111111	4	3.8	47
874	Spain	41	Female	0	1	1	-13.22	.93	-18.47	-.291999999999999	-.322444444444445	-.175666666666666	-.712333333333333	.2429	-.2337	.2956	.1344		4	4.8	2.55555555555556	4.58333333333333	3.26666666666667	25
875	Spain	34	Female	1	0	1	-9.22	-.0699999999999998	-11.47	.241333333333334	-.433555555555556	-.175666666666666	.287666666666667	.2429	-.2337	.2956	.1344	4	3	5.33333333333333	2.44444444444444	4.58333333333333	4.26666666666667	32
876	Spain	36	Female	1	0	1	21.78	-2.07	21.53	-.891999999999999	1.122	.0743333333333327	.221000000000001	.2429	-.2337	.2956	.1344	35	1	4.2	4	4.83333333333333	4.2	65
877	Spain	27	Female	1	0	0	6.78	-1.07	-.469999999999999	-.158666666666667	.566444444444444	.0743333333333327	.287666666666667	.2429	-.2337	.2956	.1344	20	2	4.93333333333333	3.44444444444444	4.83333333333333	4.26666666666667	43
878	Spain	30	Female	0	0	0	-10.22	-1.07	-4.47	.641333333333333	-.989111111111111	.157666666666666	-.645666666666667	.2429	-.2337	.2956	.1344	3	2	5.73333333333333	1.88888888888889	4.91666666666667	3.33333333333333	39
879	Spain	29	Female	1	1	0	-9.22	.93	-17.47	-.0253333333333332	-.322444444444444	-.592333333333334	.554333333333333	.2429	-.2337	.2956	.1344	4	4	5.06666666666667	2.55555555555556	4.16666666666667	4.53333333333333	26
880	Spain	27	Female	1	1	0	12.78	-1.07	10.53	-.0253333333333332	-.433555555555555	-.259	-.379	.2429	-.2337	.2956	.1344	26	2	5.06666666666667	2.44444444444444	4.5	3.6	54
881	Spain	26	Male	1	0	1	-10.72	-.0699999999999998	-14.47	-.558666666666666	.788666666666666	-.0923333333333343	-.912333333333333	.2429	-.2337	.2956	.1344	2.5	3	4.53333333333333	3.66666666666667	4.66666666666667	3.06666666666667	29
882	Spain	43	Male	1	0	0	-6.22	-1.07	-11.47	.508	-.433555555555556	-.842333333333334	-.0456666666666665	.2429	-.2337	.2956	.1344	7	2	5.6	2.44444444444444	3.91666666666667	3.93333333333333	32
883	Spain	20	Male	1	0	1	4.78	-1.07	4.53	.574666666666667	-1.43355555555556	-.342333333333333	-.845666666666667	.2429	-.2337	.2956	.1344	18	2	5.66666666666667	1.44444444444444	4.41666666666667	3.13333333333333	48
884	Spain	27	Male	1	0	1	21.78	-2.07	17.53	-.292	.899777777777778	-.0923333333333334	-.379	.2429	-.2337	.2956	.1344	35	1	4.8	3.77777777777778	4.66666666666667	3.6	61
885	Spain	22	Female	1	0	1	1.78	-.0699999999999998	-4.47	-1.22533333333333	-.766888888888889	-.675666666666667	.0209999999999999	.2429	-.2337	.2956	.1344	15	3	3.86666666666667	2.11111111111111	4.08333333333333	4	39
886	Spain	34	Female	1	0	0	4.78	.93	2.53	.641333333333335	-.211333333333334	.491	1.48766666666667	.2429	-.2337	.2956	.1344	18	4	5.73333333333333	2.66666666666667	5.25	5.46666666666667	46
887	Spain	14	Female	1	0	0		-2.07	21.53	-.225333333333333	-.655777777777778	.741	-.112333333333334	.2429	-.2337	.2956	.1344		1	4.86666666666667	2.22222222222222	5.5	3.86666666666667	65
888	Spain	36	Female	1	0	0	-5.22	1.93	-8.47	.241333333333334	-.433555555555555	.407666666666667	-.779	.2429	-.2337	.2956	.1344	8	5	5.33333333333333	2.44444444444444	5.16666666666667	3.2	35
889	Spain	48	Female	0	1	1	-7.22	-2.07	-15.47	-.425333333333333	-.655777777777778	.491	-.912333333333333	.2429	-.2337	.2956	.1344	6	1	4.66666666666667	2.22222222222222	5.25	3.06666666666667	28
890	Spain	12	Female	0	0	0	-9.22	-2.07	-13.47	.708	-.433555555555556	.657666666666667	-.445666666666667	.2429	-.2337	.2956	.1344	4	1	5.8	2.44444444444444	5.41666666666667	3.53333333333333	30
891	Spain	47	Female	1	0	1	-9.22	1.93	-14.47	-.958666666666667	.899777777777778	.491	-1.04566666666667	.2429	-.2337	.2956	.1344	4	5	4.13333333333333	3.77777777777778	5.25	2.93333333333333	29
892	Spain	31	Female	1	0	0	-10.22	.93	-13.47	.774666666666668	.233111111111111	.241	.287666666666667	.2429	-.2337	.2956	.1344	3	4	5.86666666666667	3.11111111111111	5	4.26666666666667	30
893	Spain	28	Female	1	0	0	-1.22	.93	8.53	.174666666666667	1.34422222222222	.0743333333333327	.487666666666667	.2429	-.2337	.2956	.1344	12	4	5.26666666666667	4.22222222222222	4.83333333333333	4.46666666666667	52
894	Spain	56	Female	0	1	0	1.78	.93	-3.47	.708	-.322444444444444	.657666666666667	-.379	.2429	-.2337	.2956	.1344	15	4	5.8	2.55555555555556	5.41666666666667	3.6	40
895	Spain	30	Female	0	1	0	11.78	-.0699999999999998	4.53	.908	-.322444444444445	.991	-1.579	.2429	-.2337	.2956	.1344	25	3	6	2.55555555555556	5.75	2.4	48
896	Spain	48	Male	1	1	0	6.78		-2.47	.108000000000001	.788666666666666	-.0923333333333334	1.221	.2429	-.2337	.2956	.1344	20		5.2	3.66666666666667	4.66666666666667	5.2	41
897	Spain	35	Male	0	1	0	-.220000000000001	-.0699999999999998	-7.47	.641333333333334	-.766888888888889	1.07433333333333	-1.51233333333333	.2429	-.2337	.2956	.1344	13	3	5.73333333333333	2.11111111111111	5.83333333333333	2.46666666666667	36
898	Spain	61	Male	0	0	0	-9.22	.93	-8.47	-.758666666666666	.233111111111111	.157666666666666	-1.11233333333333	.2429	-.2337	.2956	.1344	4	4	4.33333333333333	3.11111111111111	4.91666666666667	2.86666666666667	35
899	Spain	25	Female	1	0	0	-7.22	.93	-9.47	-.625333333333333	-1.10022222222222	.741000000000001	-1.44566666666667	.2429	-.2337	.2956	.1344	6	4	4.46666666666667	1.77777777777778	5.5	2.53333333333333	34
900	Spain	21	Female	1	0	1	11.78	-.0699999999999998	14.53	.641333333333334	-1.10022222222222	-.259	.354333333333333	.2429	-.2337	.2956	.1344	25	3	5.73333333333333	1.77777777777778	4.5	4.33333333333333	58
901	Spain	19	Female	1	1	0	-3.22	-2.07	-8.47	.308000000000001	-1.10022222222222	.324333333333334	-1.179	.2429	-.2337	.2956	.1344	10	1	5.4	1.77777777777778	5.08333333333333	2.8	35
902	Spain	17	Female	1	0	1	-3.22	-1.07	-10.47	.241333333333334	.0108888888888892	.324333333333334	-.445666666666666	.2429	-.2337	.2956	.1344	10	2	5.33333333333333	2.88888888888889	5.08333333333333	3.53333333333333	33
903	Spain	53	Female	0	0	0	-8.22	1.93	-12.47	.708	1.78866666666667	1.241	.754333333333333	.2429	-.2337	.2956	.1344	5	5	5.8	4.66666666666667	6	4.73333333333333	31
904	Spain	27	Female	0	1	0	10.78	1.93	2.53	.374666666666667	-.322444444444444	.741	.754333333333332	.2429	-.2337	.2956	.1344	24	5	5.46666666666667	2.55555555555556	5.5	4.73333333333333	46
905	Spain	26	Female	0	1	1	-5.22	.93	-2.47	.374666666666666	-1.10022222222222	-.925666666666667	-.112333333333333	.2429	-.2337	.2956	.1344	8	4	5.46666666666667	1.77777777777778	3.83333333333333	3.86666666666667	41
906	Spain	31	Female	1	0	1	-13.22	-2.07	-15.47	.241333333333333	1.01088888888889	-.0923333333333334	.154333333333333	.2429	-.2337	.2956	.1344		1	5.33333333333333	3.88888888888889	4.66666666666667	4.13333333333333	28
907	Spain	19	Female	0	1	1	5.78	.93	7.53	.508	-.322444444444445	-.342333333333334	.821000000000001	.2429	-.2337	.2956	.1344	19	4	5.6	2.55555555555556	4.41666666666667	4.8	51
908	Spain	33	Female	1	0	0	-12.22	-.0699999999999998	-10.47	-.0253333333333332	.455333333333333	.407666666666667	.0209999999999999	.2429	-.2337	.2956	.1344	1	3	5.06666666666667	3.33333333333333	5.16666666666667	4	33
909	Spain	69	Male	1	0	0	-3.22	.93	-1.47	-.0919999999999996	-1.10022222222222	-.509	-.779	.2429	-.2337	.2956	.1344	10	4	5	1.77777777777778	4.25	3.2	42
910	Spain	34	Female	0	1	1	-12.22	-1.07	-18.47	.308000000000001	.122	.157666666666666	-.779	.2429	-.2337	.2956	.1344	1	2	5.4	3	4.91666666666667	3.2	25
911	Spain	63	Female	0	0	1	-10.22	.93	-17.47	.241333333333333	-.100222222222223	-.675666666666666	.0209999999999999	.2429	-.2337	.2956	.1344	3	4	5.33333333333333	2.77777777777778	4.08333333333333	4	26
912	Spain	29	Female	1	0	1	6.78	.93	8.53	.574666666666666	.233111111111111	-.0923333333333334	.687666666666666	.2429	-.2337	.2956	.1344	20	4	5.66666666666667	3.11111111111111	4.66666666666667	4.66666666666667	52
913	Spain	75	Female	1	0	1	-12.22	.93	-16.47	.774666666666668	-.544666666666667	.574333333333333	-.0456666666666674	.2429	-.2337	.2956	.1344	1	4	5.86666666666667	2.33333333333333	5.33333333333333	3.93333333333333	27
914	Spain	29	Female	0	0	1	-11.22	-2.07	-16.47	-.358666666666666	-.766888888888889	-.425666666666666	-.845666666666667	.2429	-.2337	.2956	.1344	2	1	4.73333333333333	2.11111111111111	4.33333333333333	3.13333333333333	27
915	Spain	34	Male	1	1	0	1.78	.93	-1.47	-.492	-.544666666666667	.157666666666667	-1.379	.2429	-.2337	.2956	.1344	15	4	4.6	2.33333333333333	4.91666666666667	2.6	42
916	Spain	54	Female	1	0	0	-4.22	.93	-9.47	-.292	.566444444444444	-.509	-.379	.2429	-.2337	.2956	.1344	9	4	4.8	3.44444444444444	4.25	3.6	34
917	Spain	26	Female	1	0	0	-10.22	-.0699999999999998	11.53	.508	.122	-.425666666666667	1.221	.2429	-.2337	.2956	.1344	3	3	5.6	3	4.33333333333333	5.2	55
918	Spain	28	Female	0	1	0	19.78	.93	15.53	.841333333333334	-.655777777777778	.574333333333334	.754333333333333	.2429	-.2337	.2956	.1344	33	4	5.93333333333333	2.22222222222222	5.33333333333333	4.73333333333333	59
919	Spain	23	Female	0	0	0		.93	-19.47	.508	1.122	.491	.487666666666667	.2429	-.2337	.2956	.1344		4	5.6	4	5.25	4.46666666666667	24
920	Spain	33	Female	0	0	0	3.78	.93	1.53	.108000000000001	-1.10022222222222	.0743333333333327	-1.44566666666667	.2429	-.2337	.2956	.1344	17	4	5.2	1.77777777777778	4.83333333333333	2.53333333333333	45
921	Spain	29	Female	1	1	1	-1.22	-.0699999999999998	-5.47	-.225333333333333	.122	-.0923333333333343	.621	.2429	-.2337	.2956	.1344	12	3	4.86666666666667	3	4.66666666666667	4.6	38
922	Spain	25	Female	0	1	1	-11.22	-.0699999999999998	-16.47	-1.22533333333333	.233111111111111	-1.009	-.979	.2429	-.2337	.2956	.1344	2	3	3.86666666666667	3.11111111111111	3.75	3	27
923	Spain	17	Male	1	0	0	-3.22	-1.07	17.53	-.358666666666667	-.544666666666667	-1.009	-1.24566666666667	.2429	-.2337	.2956	.1344	10	2	4.73333333333333	2.33333333333333	3.75	2.73333333333333	61
924	Spain	16	Male	1	1	1	-3.22	-1.07	14.53	.374666666666667	.233111111111111	-.175666666666667	-.179	.2429	-.2337	.2956	.1344	10	2	5.46666666666667	3.11111111111111	4.58333333333333	3.8	58
925	Spain	36	Female	1	1	0	6.78	-.0699999999999998	4.53	.241333333333333	-.878	-.592333333333333	-.179	.2429	-.2337	.2956	.1344	20	3	5.33333333333333	2	4.16666666666667	3.8	48
926	Spain	17	Female	1	1	1	-3.22	-1.07	10.53	-.492	.233111111111111	-.342333333333333	-.379	.2429	-.2337	.2956	.1344	10	2	4.6	3.11111111111111	4.41666666666667	3.6	54
927	Spain	19	Female	1	0	0	1.78	-.0699999999999998	-.469999999999999	.708	-1.10022222222222	-.0923333333333334	.887666666666666	.2429	-.2337	.2956	.1344	15	3	5.8	1.77777777777778	4.66666666666667	4.86666666666667	43
928	Spain	13	Female	1	0	1	-3.22	-2.07	14.53	.508	.566444444444444	.574333333333333	1.821	.2429	-.2337	.2956	.1344	10	1	5.6	3.44444444444444	5.33333333333333	5.8	58
929	Spain	29	Female	0	0	0	-6.22	-1.07	-5.47	.174666666666668	.122	.157666666666667	-.0456666666666665	.2429	-.2337	.2956	.1344	7	2	5.26666666666667	3	4.91666666666667	3.93333333333333	38
930	Spain	58	Female	1	1	1	-7.22	-.0699999999999998	-11.47	.574666666666667	-.878	.157666666666666	-.112333333333333	.2429	-.2337	.2956	.1344	6	3	5.66666666666667	2	4.91666666666667	3.86666666666667	32
931	Spain	39	Male	1	1	0	20.78	.93	14.53	.308000000000001	1.34422222222222	.741	.554333333333333	.2429	-.2337	.2956	.1344	34	4	5.4	4.22222222222222	5.5	4.53333333333333	58
932	Spain	52	Female	1	0	1	-7.22	.93	5.53	.774666666666668	-.433555555555555	-.592333333333333	.754333333333332	.2429	-.2337	.2956	.1344	6	4	5.86666666666667	2.44444444444444	4.16666666666667	4.73333333333333	49
933	Spain	39	Female	1	0	0	-3.22	-.0699999999999998	-8.47	.708	-1.21133333333333	-.842333333333334	-.245666666666667	.2429	-.2337	.2956	.1344	10	3	5.8	1.66666666666667	3.91666666666667	3.73333333333333	35
934	Spain	26	Female	0	1	1	-8.22	-.0699999999999998	11.53	-.0253333333333332	.122	.574333333333334	-1.11233333333333	.2429	-.2337	.2956	.1344	5	3	5.06666666666667	3	5.33333333333333	2.86666666666667	55
935	Spain	43	Female	1	1	1	-.220000000000001	-.0699999999999998	-2.47	.374666666666667	1.01088888888889	.157666666666666	.421	.2429	-.2337	.2956	.1344	13	3	5.46666666666667	3.88888888888889	4.91666666666667	4.4	41
936	Spain	48	Female	0	0	1	-12.22	-1.07	-17.47	-.158666666666666	.233111111111111	.407666666666666	-.0456666666666665	.2429	-.2337	.2956	.1344	1	2	4.93333333333333	3.11111111111111	5.16666666666667	3.93333333333333	26
937	Spain	35	Female	1	0	1	-9.22	-.0699999999999998	-14.47	-.0253333333333323	-.211333333333334	.0743333333333327	-.379	.2429	-.2337	.2956	.1344	4	3	5.06666666666667	2.66666666666667	4.83333333333333	3.6	29
938	Spain	20	Female	1	1	0	2.78	-1.07	6.53	.908	2.23311111111111	1.241	2.021	.2429	-.2337	.2956	.1344	16	2	6	5.11111111111111	6	6	50
939	Spain	17	Female	0	0	0	-1.22	-.0699999999999998	-1.47	.174666666666667	-.544666666666667	-.00900000000000034	-.379	.2429	-.2337	.2956	.1344	12	3	5.26666666666667	2.33333333333333	4.75	3.6	42
940	Spain	38	Female	1	0	1	-11.22	-.0699999999999998	-16.47	.174666666666668	-.100222222222223	.407666666666667	-.0456666666666665	.2429	-.2337	.2956	.1344	2	3	5.26666666666667	2.77777777777778	5.16666666666667	3.93333333333333	27
941	Spain	37	Female	0	0	0	11.78	.93	15.53	-.625333333333333	-.544666666666667	.0743333333333336	-2.31233333333333	.2429	-.2337	.2956	.1344	25	4	4.46666666666667	2.33333333333333	4.83333333333333	1.66666666666667	59
942	Spain	18	Female	1	0	1	-1.22	.93	-5.47	.508	-.544666666666667	.157666666666666	.0876666666666672	.2429	-.2337	.2956	.1344	12	4	5.6	2.33333333333333	4.91666666666667	4.06666666666667	38
943	Spain	34	Female	0	0	1	-8.22	-.0699999999999998	-6.47	.174666666666668	.0108888888888892	-.0923333333333334	.754333333333333	.2429	-.2337	.2956	.1344	5	3	5.26666666666667	2.88888888888889	4.66666666666667	4.73333333333333	37
944	Spain	10	Female	0	0	1	-5.22	-1.07	8.53	-.0253333333333332	.344222222222223	-.00900000000000034	.0876666666666663	.2429	-.2337	.2956	.1344	8	2	5.06666666666667	3.22222222222222	4.75	4.06666666666667	52
945	Spain	28	Female	0	0	0	1.78	.93	6.53	.374666666666667	.677555555555555	.574333333333334	.221	.2429	-.2337	.2956	.1344	15	4	5.46666666666667	3.55555555555556	5.33333333333333	4.2	50
946	Spain	23	Female	1	1	0	-7.22	.93	-.469999999999999	-.158666666666667	-.544666666666667	-.259	-.579	.2429	-.2337	.2956	.1344	6	4	4.93333333333333	2.33333333333333	4.5	3.4	43
947	Spain	79	Male	0	0	0	-8.22	-.0699999999999998	-12.47	.774666666666667	-.100222222222222	-.00900000000000034	.221	.2429	-.2337	.2956	.1344	5	3	5.86666666666667	2.77777777777778	4.75	4.2	31
948	Spain	21	Male	1	0	0	-1.22	1.93	.530000000000001	.441333333333334	1.01088888888889	.574333333333334	1.021	.2429	-.2337	.2956	.1344	12	5	5.53333333333333	3.88888888888889	5.33333333333333	5	44
949	Spain	48	Male	1	0	0	6.78	-.0699999999999998	3.53	-.625333333333333	-.766888888888889	-.0923333333333334	-.245666666666667	.2429	-.2337	.2956	.1344	20	3	4.46666666666667	2.11111111111111	4.66666666666667	3.73333333333333	47
950	Spain	42	Female	1	0	1	-9.22	-.0699999999999998	-9.47	.0413333333333332	-.544666666666667	.241	.621	.2429	-.2337	.2956	.1344	4	3	5.13333333333333	2.33333333333333	5	4.6	34
951	Spain	25	Male	0	0	1	.779999999999999	-1.07	-3.47	-.158666666666666	.122	-.259	-.579	.2429	-.2337	.2956	.1344	14	2	4.93333333333333	3	4.5	3.4	40
952	Spain	46	Female	1	1	1	-1.22	.93	-7.47	.174666666666668	-.322444444444444	.157666666666667	.554333333333333	.2429	-.2337	.2956	.1344	12	4	5.26666666666667	2.55555555555556	4.91666666666667	4.53333333333333	36
953	Spain	56	Male	1	0	0	-3.22	-2.07	29.53	.308000000000001	-.433555555555556	.407666666666666	-.379	.2429	-.2337	.2956	.1344	10	1	5.4	2.44444444444444	5.16666666666667	3.6	73
954	Spain	27	Female	0	0	1	3.78	-.0699999999999998	13.53	-.0253333333333332	1.01088888888889	.324333333333333	1.221	.2429	-.2337	.2956	.1344	17	3	5.06666666666667	3.88888888888889	5.08333333333333	5.2	57
955	Spain	50	Female	1	0	1		-.0699999999999998	-13.47	-.292	-.433555555555555	-.259	.0876666666666663	.2429	-.2337	.2956	.1344		3	4.8	2.44444444444444	4.5	4.06666666666667	30
956	Spain	10	Female	1	0	1	1.78	-.0699999999999998	17.53	-.292	.455333333333333	.157666666666667	-.312333333333334	.2429	-.2337	.2956	.1344	15	3	4.8	3.33333333333333	4.91666666666667	3.66666666666667	61
957	Spain	71	Female	1	0	0	-8.22	-1.07	-15.47	-.492	1.122	-.342333333333333	.354333333333334	.2429	-.2337	.2956	.1344	5	2	4.6	4	4.41666666666667	4.33333333333333	28
958	Spain	32	Female	1	1	0	-3.22	.93	-11.47	-.292000000000001	.677555555555555	-.592333333333334	1.48766666666667	.2429	-.2337	.2956	.1344	10	4	4.8	3.55555555555556	4.16666666666667	5.46666666666667	32
959	Spain	51	Female	1	0	0		.93	12.53	-1.492	.233111111111111	-1.009	-.645666666666667	.2429	-.2337	.2956	.1344		4	3.6	3.11111111111111	3.75	3.33333333333333	56
960	Spain	12	Female	1	1	0	14.78	-.0699999999999998	11.53	-.492	-.766888888888889	-.842333333333334	.954333333333333	.2429	-.2337	.2956	.1344	28	3	4.6	2.11111111111111	3.91666666666667	4.93333333333333	55
961	Spain	66	Female	0	0	1	4.78	1.93	.530000000000001	-.691999999999999	1.78866666666667	.824333333333333	.154333333333333	.2429	-.2337	.2956	.1344	18	5	4.4	4.66666666666667	5.58333333333333	4.13333333333333	44
962	Spain	22	Male	1	0	0	3.78	-.0699999999999998	10.53	-.492	-1.10022222222222	.324333333333333	-2.04566666666667	.2429	-.2337	.2956	.1344	17	3	4.6	1.77777777777778	5.08333333333333	1.93333333333333	54
963	Spain	18	Female	1	0	0	16.78	-.0699999999999998	16.53	-.358666666666667	1.122	-.0923333333333334	.821	.2429	-.2337	.2956	.1344	30	3	4.73333333333333	4	4.66666666666667	4.8	60
964	Spain	22	Female	1	0	1	5.78	.93	.530000000000001	-.425333333333334	-.100222222222222	-.00900000000000034	-.312333333333334	.2429	-.2337	.2956	.1344	19	4	4.66666666666667	2.77777777777778	4.75	3.66666666666667	44
965	Spain	25	Female	1	0	0	-7.22	-.0699999999999998	-12.47	.441333333333334	.788666666666666	.741	-.179	.2429	-.2337	.2956	.1344	6	3	5.53333333333333	3.66666666666667	5.5	3.8	31
966	Spain	28	Female	1	0	1	2.78	-1.07	-1.47	.441333333333334	-.878	-.00900000000000034	-.179	.2429	-.2337	.2956	.1344	16	2	5.53333333333333	2	4.75	3.8	42
967	Spain	17	Female	0	1	0	24.78	-1.07	17.53	.641333333333333	-.544666666666667	.0743333333333336	1.08766666666667	.2429	-.2337	.2956	.1344	38	2	5.73333333333333	2.33333333333333	4.83333333333333	5.06666666666667	61
968	Spain	34	Female	1	0	1	-5.22	.93	-11.47	-.0253333333333332	.0108888888888887	.0743333333333336	.821	.2429	-.2337	.2956	.1344	8	4	5.06666666666667	2.88888888888889	4.83333333333333	4.8	32
969	Spain	18	Female	0	0	0	21.78	-.0699999999999998	21.53	.641333333333334	.566444444444445	-.0923333333333334	.287666666666667	.2429	-.2337	.2956	.1344	35	3	5.73333333333333	3.44444444444444	4.66666666666667	4.26666666666667	65
970	Spain	41	Female	0	0	0	11.78	-.0699999999999998	17.53	-.0253333333333332	-.766888888888889	-1.259	-.445666666666666	.2429	-.2337	.2956	.1344	25	3	5.06666666666667	2.11111111111111	3.5	3.53333333333333	61
971	Spain	62	Male	1	1	0	-3.22	1.93	-7.47	-.0919999999999996	.233111111111111	-.425666666666667	.0209999999999999	.2429	-.2337	.2956	.1344	10	5	5	3.11111111111111	4.33333333333333	4	36
972	Spain	19	Female	0	0	0	16.78	-.0699999999999998	9.53	.574666666666667	-.655777777777778	-.259	1.15433333333333	.2429	-.2337	.2956	.1344	30	3	5.66666666666667	2.22222222222222	4.5	5.13333333333333	53
973	Spain	30	Female	0	1	1	6.78	-.0699999999999998	10.53	.308000000000001	-.433555555555556	-.509	.220999999999999	.2429	-.2337	.2956	.1344	20	3	5.4	2.44444444444444	4.25	4.2	54
974	Spain	34	Female	1	0	0	-3.22	-1.07	-7.47	.374666666666667	.788666666666666	1.07433333333333	-.178999999999999	.2429	-.2337	.2956	.1344	10	2	5.46666666666667	3.66666666666667	5.83333333333333	3.8	36
975	Spain	31	Female	0	1	1	13.78	1.93	8.53	-.0919999999999996	.122	.991	.621	.2429	-.2337	.2956	.1344	27	5	5	3	5.75	4.6	52
976	Spain	27	Female	1	1	1	1.78	-.0699999999999998	11.53	-.425333333333333	1.01088888888889	.574333333333333	-.312333333333334	.2429	-.2337	.2956	.1344	15	3	4.66666666666667	3.88888888888889	5.33333333333333	3.66666666666667	55
977	Spain	60	Female	1	1	0	6.78	-.0699999999999998	1.53	-.358666666666666	1.23311111111111	-.00900000000000034	.554333333333333	.2429	-.2337	.2956	.1344	20	3	4.73333333333333	4.11111111111111	4.75	4.53333333333333	45
978	Spain	35	Female	1	1	0	-5.22	-.0699999999999998	-8.47	.108000000000001	-1.10022222222222	-.0923333333333343	.221	.2429	-.2337	.2956	.1344	8	3	5.2	1.77777777777778	4.66666666666667	4.2	35
979	Spain	90	Female	0	0	0	-5.22	1.93	3.53	-1.42533333333333	.122	-1.67566666666667	-.112333333333334	.2429	-.2337	.2956	.1344	8	5	3.66666666666667	3	3.08333333333333	3.86666666666667	47
980	Spain	40	Male	1	0	0	9.78	-.0699999999999998	4.53	-.558666666666666	-.211333333333334	-.0923333333333343	-.779	.2429	-.2337	.2956	.1344	23	3	4.53333333333333	2.66666666666667	4.66666666666667	3.2	48
981	Spain	62	Female	0	0	0	-1.22	.93	-5.47	.574666666666666	.899777777777778	.824333333333333	1.15433333333333	.2429	-.2337	.2956	.1344	12	4	5.66666666666667	3.77777777777778	5.58333333333333	5.13333333333333	38
982	Spain	26	Male	1	0	1	6.78	-2.07	14.53	.641333333333334	.788666666666666	.657666666666666	1.021	.2429	-.2337	.2956	.1344	20	1	5.73333333333333	3.66666666666667	5.41666666666667	5	58
983	Spain	56	Female	1	1	0	1.78	1.93	-1.47	.241333333333334	.455333333333333	.491	-.179	.2429	-.2337	.2956	.1344	15	5	5.33333333333333	3.33333333333333	5.25	3.8	42
984	Spain	26	Male	1	1	0	.779999999999999	-.0699999999999998	-3.47	.108000000000001	-.322444444444445	-.259	-.179000000000001	.2429	-.2337	.2956	.1344	14	3	5.2	2.55555555555556	4.5	3.8	40
985	Spain	21	Male	0	0	1	1.78	-.0699999999999998	4.53	-.292	-.766888888888889	-.175666666666667	-.779	.2429	-.2337	.2956	.1344	15	3	4.8	2.11111111111111	4.58333333333333	3.2	48
986	Spain	29	Female	1	0	1	1.78	.93	-3.47	.574666666666667	-.655777777777778	.741	-1.04566666666667	.2429	-.2337	.2956	.1344	15	4	5.66666666666667	2.22222222222222	5.5	2.93333333333333	40
987	Spain	36	Male	0	0	0	-5.22	-1.07	-10.47	.174666666666667	.788666666666666	.407666666666666	.621	.2429	-.2337	.2956	.1344	8	2	5.26666666666667	3.66666666666667	5.16666666666667	4.6	33
988	Spain	20	Female	1	0	1	-1.22	-.0699999999999998	.530000000000001	.174666666666667	-.211333333333334	.241	.487666666666667	.2429	-.2337	.2956	.1344	12	3	5.26666666666667	2.66666666666667	5	4.46666666666667	44
989	Spain	28	Male	0	0	1	-5.22	-1.07	-9.47	.241333333333333	.0108888888888892	.407666666666666	-1.71233333333333	.2429	-.2337	.2956	.1344	8	2	5.33333333333333	2.88888888888889	5.16666666666667	2.26666666666667	34
990	Spain	45	Female	1	0	0	2.78	-.0699999999999998	.530000000000001	-.225333333333332	.677555555555555	-.592333333333334	-.912333333333334	.2429	-.2337	.2956	.1344	16	3	4.86666666666667	3.55555555555556	4.16666666666667	3.06666666666667	44
991	Spain	22	Female	1	1	1	6.78	-1.07	14.53	-.358666666666666	-.878	.0743333333333336	-2.179	.2429	-.2337	.2956	.1344	20	2	4.73333333333333	2	4.83333333333333	1.8	58
992	Spain	25	Female	1	0	0	26.78	-1.07	18.53	-.358666666666666	.788666666666666	.241	.0876666666666663	.2429	-.2337	.2956	.1344	40	2	4.73333333333333	3.66666666666667	5	4.06666666666667	62
993	Spain	23	Female	1	0	0	1.78	-.0699999999999998	1.53	.574666666666666	-.989111111111111	-.0923333333333343	-.445666666666666	.2429	-.2337	.2956	.1344	15	3	5.66666666666667	1.88888888888889	4.66666666666667	3.53333333333333	45
994	Spain	20	Male	0	1	1	1.78	-2.07	2.53	-1.42533333333333	-.544666666666667	-1.92566666666667	-1.51233333333333	.2429	-.2337	.2956	.1344	15	1	3.66666666666667	2.33333333333333	2.83333333333333	2.46666666666667	46
995	Spain	26	Female	1	0	0	-7.22	-1.07	-3.47	.0413333333333341	.122	-.675666666666666	.287666666666667	.2429	-.2337	.2956	.1344	6	2	5.13333333333333	3	4.08333333333333	4.26666666666667	40
996	Spain	14	Female	1	1	0	-4.22	-1.07	8.53	.641333333333334	.233111111111111	.574333333333334	-.179	.2429	-.2337	.2956	.1344	9	2	5.73333333333333	3.11111111111111	5.33333333333333	3.8	52
997	Spain	24	Female	1	0	0	-5.22	.93	-4.47	-.0253333333333332	-1.10022222222222	.0743333333333336	-.579	.2429	-.2337	.2956	.1344	8	4	5.06666666666667	1.77777777777778	4.83333333333333	3.4	39
998	Spain	15	Female	1	1	1	13.78	-.0699999999999998	8.53	.441333333333334	.233111111111111	.824333333333333	1.35433333333333	.2429	-.2337	.2956	.1344	27	3	5.53333333333333	3.11111111111111	5.58333333333333	5.33333333333333	52
999	Spain	38	Female	1	0	0	-8.22	-.0699999999999998	-7.47	.374666666666667	-.433555555555555	.657666666666666	.154333333333334	.2429	-.2337	.2956	.1344	5	3	5.46666666666667	2.44444444444444	5.41666666666667	4.13333333333333	36
1000	Spain	63	Female	0	0	1	-8.22	.93	-11.47	-.291999999999999	-.322444444444444	-1.42566666666667	.287666666666667	.2429	-.2337	.2956	.1344	5	4	4.8	2.55555555555556	3.33333333333333	4.26666666666667	32
1001	Spain	17	Female	0	0	1	-8.22	-.0699999999999998	-12.47	.708	.344222222222223	.324333333333334	.954333333333333	.2429	-.2337	.2956	.1344	5	3	5.8	3.22222222222222	5.08333333333333	4.93333333333333	31
1002	Spain	70	Female	0	0	1	-5.22	-.0699999999999998	-4.47	-1.092	.899777777777778	-.592333333333334	.887666666666666	.2429	-.2337	.2956	.1344	8	3	4	3.77777777777778	4.16666666666667	4.86666666666667	39
1003	Spain	26	Female	1	0	0	24.78	-1.07	11.53	-.292	.233111111111111	.157666666666666	.0876666666666672	.2429	-.2337	.2956	.1344	38	2	4.8	3.11111111111111	4.91666666666667	4.06666666666667	55
1004	Spain	41	Female	1	0	0	.779999999999999	.93	2.53	-.558666666666666	.0108888888888887	-.0923333333333334	-.245666666666667	.2429	-.2337	.2956	.1344	14	4	4.53333333333333	2.88888888888889	4.66666666666667	3.73333333333333	46
1005	Spain	40	Female	0	0	0	-.220000000000001	.93	2.53	.641333333333333	1.78866666666667	.491	1.95433333333333	.2429	-.2337	.2956	.1344	13	4	5.73333333333333	4.66666666666667	5.25	5.93333333333333	46
1006	Spain	30	Male	1	0	1	1.78	-1.07	-.469999999999999	-.558666666666666	-.655777777777778	-1.09233333333333	-.379	.2429	-.2337	.2956	.1344	15	2	4.53333333333333	2.22222222222222	3.66666666666667	3.6	43
1007	Spain	24	Female	1	0	0	-1.22	.93	-4.47	-.0253333333333323	-.766888888888889	-.509	.0209999999999999	.2429	-.2337	.2956	.1344	12	4	5.06666666666667	2.11111111111111	4.25	4	39
1008	Spain	28	Female	0	1	0	-5.22	.93	-11.47	-.558666666666666	-.211333333333334	.241	-1.379	.2429	-.2337	.2956	.1344	8	4	4.53333333333333	2.66666666666667	5	2.6	32
1009	Spain	53	Female	1	1	0	1.78	.93	-1.47	.174666666666668	.233111111111111	.241	-.379	.2429	-.2337	.2956	.1344	15	4	5.26666666666667	3.11111111111111	5	3.6	42
1010	Spain	45	Female	1	1	0	-6.22	-.0699999999999998	-13.47	.508	-.100222222222222	-.425666666666666	-.0456666666666665	.2429	-.2337	.2956	.1344	7	3	5.6	2.77777777777778	4.33333333333333	3.93333333333333	30
1011	Spain	61	Female	1	0	1	-10.22	-1.07	-16.47	.708000000000001	.455333333333333	.491	.421	.2429	-.2337	.2956	.1344	3	2	5.8	3.33333333333333	5.25	4.4	27
1012	Spain	42	Female	1	0	1		.93	10.53	.641333333333334	-.544666666666667	.157666666666667	.954333333333333	.2429	-.2337	.2956	.1344		4	5.73333333333333	2.33333333333333	4.91666666666667	4.93333333333333	54
1013	Spain	20	Female	1	1	0	24.78	.93	18.53	.374666666666667	.0108888888888892	-.425666666666667	.420999999999999	.2429	-.2337	.2956	.1344	38	4	5.46666666666667	2.88888888888889	4.33333333333333	4.4	62
1014	Spain	31	Female	0	0	0	-8.22	-1.07	5.53	-1.292	1.01088888888889	-.00900000000000034	-.645666666666667	.2429	-.2337	.2956	.1344	5	2	3.8	3.88888888888889	4.75	3.33333333333333	49
1015	Spain	28	Male	1	1	1	6.78	-.0699999999999998	27.53	-.158666666666666	-.655777777777778	-.175666666666667	-1.51233333333333	.2429	-.2337	.2956	.1344	20	3	4.93333333333333	2.22222222222222	4.58333333333333	2.46666666666667	71
1016	Spain	51	Female	0	0	0	1.78	-1.07	-1.47	.241333333333334	-.211333333333334	.157666666666667	-.245666666666667	.2429	-.2337	.2956	.1344	15	2	5.33333333333333	2.66666666666667	4.91666666666667	3.73333333333333	42
1017	Spain	31	Female	1	0	1	-9.22	.93	-16.47	-.492	.455333333333333	-.175666666666667	.0876666666666663	.2429	-.2337	.2956	.1344	4	4	4.6	3.33333333333333	4.58333333333333	4.06666666666667	27
1018	Spain	43	Male	1	0	1	-10.22	.93	1.53	-.758666666666666	-.433555555555555	-.759	-.779	.2429	-.2337	.2956	.1344	3	4	4.33333333333333	2.44444444444444	4	3.2	45
1019	Spain	31	Female	1	1	0	17.78	1.93	3.53	.508	-.766888888888889	-.675666666666666	1.35433333333333	.2429	-.2337	.2956	.1344	31	5	5.6	2.11111111111111	4.08333333333333	5.33333333333333	47
1020	Spain	27	Female	0	0	1	-11.22	-1.07	-16.47	-.292	1.78866666666667	.241	1.021	.2429	-.2337	.2956	.1344	2	2	4.8	4.66666666666667	5	5	27
1021	Spain	14	Female	1	0	1	-10.22	-2.07	-.469999999999999	-.158666666666666	.233111111111111	-.342333333333333	.487666666666667	.2429	-.2337	.2956	.1344	3	1	4.93333333333333	3.11111111111111	4.41666666666667	4.46666666666667	43
1022	Spain	37	Female	1	1	0	6.78	1.93	16.53	-.0919999999999996	-.989111111111111	.0743333333333327	-1.71233333333333	.2429	-.2337	.2956	.1344	20	5	5	1.88888888888889	4.83333333333333	2.26666666666667	60
1023	Spain	34	Female	1	0	0	3.78	-1.07	-.469999999999999	-.0919999999999987	.455333333333333	.574333333333333	-.112333333333334	.2429	-.2337	.2956	.1344	17	2	5	3.33333333333333	5.33333333333333	3.86666666666667	43
1024	Spain	27	Male	0	1	0	-5.22	.93	18.53	.308000000000001	-.766888888888889	-.0923333333333343	.154333333333334	.2429	-.2337	.2956	.1344	8	4	5.4	2.11111111111111	4.66666666666667	4.13333333333333	62
1025	Spain	61	Female	1	1	0	-7.22	1.93	-9.47	.708	-1.21133333333333	.491	-.445666666666667	.2429	-.2337	.2956	.1344	6	5	5.8	1.66666666666667	5.25	3.53333333333333	34
1026	Spain	55	Male	0	1	1	-7.22	1.93	-12.47	.374666666666667	1.34422222222222	-.342333333333334	.0209999999999999	.2429	-.2337	.2956	.1344	6	5	5.46666666666667	4.22222222222222	4.41666666666667	4	31
1027	Spain	23	Male	1	0	1	6.78	-1.07	16.53	.841333333333334	-1.10022222222222	.741000000000001	1.621	.2429	-.2337	.2956	.1344	20	2	5.93333333333333	1.77777777777778	5.5	5.6	60
1028	Spain	45	Female	0	0	0	1.78	-.0699999999999998	.530000000000001	.574666666666667	.788666666666666	.241	.287666666666667	.2429	-.2337	.2956	.1344	15	3	5.66666666666667	3.66666666666667	5	4.26666666666667	44
1029	Spain	41	Female	0	1	0	2.78	-2.07	-2.47	-.0919999999999987	.566444444444445	.491	.821	.2429	-.2337	.2956	.1344	16	1	5	3.44444444444444	5.25	4.8	41
1030	Spain	34	Female	1	0	0	-5.22	-1.07	-11.47	-1.692	.566444444444445	-.759	-.179	.2429	-.2337	.2956	.1344	8	2	3.4	3.44444444444444	4	3.8	32
1031	Spain	84	Female	0	0	0	-8.22	-.0699999999999998	-11.47	.108000000000001	2.56644444444445	.241	-.0456666666666665	.2429	-.2337	.2956	.1344	5	3	5.2	5.44444444444445	5	3.93333333333333	32
1032	Spain	28	Male	1	0	1	6.78	-2.07	12.53	.441333333333334	1.122	.407666666666667	.421	.2429	-.2337	.2956	.1344	20	1	5.53333333333333	4	5.16666666666667	4.4	56
1033	Spain	18	Female	1	0	1	-8.22	-.0699999999999998	4.53	-.292000000000001	.566444444444445	.574333333333333	.487666666666667	.2429	-.2337	.2956	.1344	5	3	4.8	3.44444444444444	5.33333333333333	4.46666666666667	48
1034	Spain	35	Male	0	0	0	-2.22	.93	1.53	-2.02533333333333	.122	-1.67566666666667	.0210000000000008	.2429	-.2337	.2956	.1344	11	4	3.06666666666667	3	3.08333333333333	4	45
1035	Spain	45	Female	1	0	0	-5.22	-1.07	-5.47	.641333333333334	1.23311111111111	.0743333333333327	-.712333333333333	.2429	-.2337	.2956	.1344	8	2	5.73333333333333	4.11111111111111	4.83333333333333	3.26666666666667	38
1036	Spain	80	Male	0	0	0	2.78	.93	1.53	-.292	1.45533333333333	.491	.621	.2429	-.2337	.2956	.1344	16	4	4.8	4.33333333333333	5.25	4.6	45
1037	Spain	32	Female	0	0	1	16.78	-1.07	18.53	-.425333333333333	-1.21133333333333	-.425666666666666	-1.44566666666667	.2429	-.2337	.2956	.1344	30	2	4.66666666666667	1.66666666666667	4.33333333333333	2.53333333333333	62
1038	Spain	14	Female	0	0	0	6.78	-.0699999999999998	5.53	.774666666666668	.0108888888888892	-.259	.954333333333333	.2429	-.2337	.2956	.1344	20	3	5.86666666666667	2.88888888888889	4.5	4.93333333333333	49
1039	Spain	38	Female	1	1	0	11.78	-.0699999999999998	6.53	.108000000000001	.233111111111111	.407666666666667	-.579	.2429	-.2337	.2956	.1344	25	3	5.2	3.11111111111111	5.16666666666667	3.4	50
1040	Spain	31	Female	1	0	1	6.78	.93	4.53	.641333333333334	-.766888888888889	.574333333333334	.687666666666667	.2429	-.2337	.2956	.1344	20	4	5.73333333333333	2.11111111111111	5.33333333333333	4.66666666666667	48
1041	Spain	43	Male	1	1	1	9.78	-.0699999999999998	8.53	.308000000000001	-.989111111111111	-.175666666666667	-.579	.2429	-.2337	.2956	.1344	23	3	5.4	1.88888888888889	4.58333333333333	3.4	52
1042	Spain	23	Female	1	0	1	26.78	.93	18.53	.108000000000001	1.122	.741	-.645666666666667	.2429	-.2337	.2956	.1344	40	4	5.2	4	5.5	3.33333333333333	62
1043	Spain	24	Female	0	0	0	6.78	-2.07	2.53	-.0919999999999996	1.122	1.07433333333333	.154333333333334	.2429	-.2337	.2956	.1344	20	1	5	4	5.83333333333333	4.13333333333333	46
1044	Spain	26	Female	1	0	0	6.78	-2.07	4.53	-.0253333333333332	.899777777777777	.241	.887666666666666	.2429	-.2337	.2956	.1344	20	1	5.06666666666667	3.77777777777778	5	4.86666666666667	48
1045	Spain	26	Female	0	1	1	16.78	-.0699999999999998	11.53	.508	-.211333333333334	.324333333333333	1.08766666666667	.2429	-.2337	.2956	.1344	30	3	5.6	2.66666666666667	5.08333333333333	5.06666666666667	55
1046	Spain	48	Female	1	0	0	4.78	-.0699999999999998	-1.47	-.292	.122	-.342333333333333	-.512333333333333	.2429	-.2337	.2956	.1344	18	3	4.8	3	4.41666666666667	3.46666666666667	42
1047	Spain	20	Female	0	0	1	-7.22	.93	-8.47	.708	.788666666666666	.741	1.28766666666667	.2429	-.2337	.2956	.1344	6	4	5.8	3.66666666666667	5.5	5.26666666666667	35
1048	Spain	59	Female	1	0	1	-11.22	-.0699999999999998	-15.47	.108000000000001	.788666666666666	.324333333333334	-1.51233333333333	.2429	-.2337	.2956	.1344	2	3	5.2	3.66666666666667	5.08333333333333	2.46666666666667	28
1049	Spain	57	Female	1	1	0	-6.22	-.0699999999999998	-10.47	.441333333333334	-.211333333333334	.0743333333333327	.754333333333333	.2429	-.2337	.2956	.1344	7	3	5.53333333333333	2.66666666666667	4.83333333333333	4.73333333333333	33
1050	Spain	45	Female	1	1	1	-11.22	-.0699999999999998	-9.47	.708	-1.10022222222222	-.0923333333333343	-.112333333333333	.2429	-.2337	.2956	.1344	2	3	5.8	1.77777777777778	4.66666666666667	3.86666666666667	34
1051	Spain	23	Female	1	1	0	6.78	.93	7.53	.241333333333334	.455333333333333	.574333333333334	.887666666666666	.2429	-.2337	.2956	.1344	20	4	5.33333333333333	3.33333333333333	5.33333333333333	4.86666666666667	51
1052	Spain	33	Female	1	1	0	.779999999999999	-.0699999999999998	-.469999999999999	-1.15866666666667	-.322444444444444	-1.09233333333333	.354333333333334	.2429	-.2337	.2956	.1344	14	3	3.93333333333333	2.55555555555556	3.66666666666667	4.33333333333333	43
1053	Spain	51	Female	1	0	0	2.78	.93	12.53	-.625333333333333	-.878	-1.09233333333333	-.845666666666667	.2429	-.2337	.2956	.1344	16	4	4.46666666666667	2	3.66666666666667	3.13333333333333	56
1054	Spain	19	Female	1	0	1	2.78	-.0699999999999998	2.53	-.558666666666666	-.544666666666667	-.259	-.979	.2429	-.2337	.2956	.1344	16	3	4.53333333333333	2.33333333333333	4.5	3	46
1055	Spain	24	Female	0	1	0	17.78	-.0699999999999998	17.53	.174666666666667	.566444444444445	-.342333333333333	1.15433333333333	.2429	-.2337	.2956	.1344	31	3	5.26666666666667	3.44444444444444	4.41666666666667	5.13333333333333	61
1056	Spain	21	Female	1	0	0	-5.22	-.0699999999999998	2.53	.174666666666667	-.544666666666667	.741	-.512333333333334	.2429	-.2337	.2956	.1344	8	3	5.26666666666667	2.33333333333333	5.5	3.46666666666667	46
1057	Spain	45	Female	1	0	0	1.78	.93	9.53	.174666666666667	.344222222222222	-.425666666666667	.421	.2429	-.2337	.2956	.1344	15	4	5.26666666666667	3.22222222222222	4.33333333333333	4.4	53
1058	Spain	23	Female	1	0	0	-3.22	-1.07	8.53	.708	-1.32244444444444	-.259	.821	.2429	-.2337	.2956	.1344	10	2	5.8	1.55555555555556	4.5	4.8	52
1059	Spain	17	Male	1	0	0	20.78	-.0699999999999998	20.53	.641333333333333	.455333333333333	.824333333333334	1.221	.2429	-.2337	.2956	.1344	34	3	5.73333333333333	3.33333333333333	5.58333333333333	5.2	64
1060	Spain	40	Female	1	1	1	-.220000000000001	-2.07	-5.47	-.292	1.01088888888889	.574333333333333	.421	.2429	-.2337	.2956	.1344	13	1	4.8	3.88888888888889	5.33333333333333	4.4	38
1061	Spain	36	Male	0	0	1	-9.22	-.0699999999999998	-.469999999999999	-.158666666666666	.122	.907666666666667	-.512333333333333	.2429	-.2337	.2956	.1344	4	3	4.93333333333333	3	5.66666666666667	3.46666666666667	43
1062	Spain	31	Female	1	0	0	-2.22	-1.07	4.53	-.492	-.766888888888889	-.259	.154333333333334	.2429	-.2337	.2956	.1344	11	2	4.6	2.11111111111111	4.5	4.13333333333333	48
1063	Spain	15	Male	1	0	0	-1.22	-.0699999999999998	13.53	.508	-.322444444444444	1.07433333333333	.0876666666666663	.2429	-.2337	.2956	.1344	12	3	5.6	2.55555555555556	5.83333333333333	4.06666666666667	57
1064	Spain	28	Female	1	1	1		-.0699999999999998	-15.47	-.558666666666666	1.89977777777778	-.00900000000000034	.0209999999999999	.2429	-.2337	.2956	.1344		3	4.53333333333333	4.77777777777778	4.75	4	28
1065	Spain	16	Female	1	0	1	1.78	-1.07	2.53	.574666666666667	.677555555555555	.491	.621	.2429	-.2337	.2956	.1344	15	2	5.66666666666667	3.55555555555556	5.25	4.6	46
1066	Spain	60	Male	1	1	1	11.78	.93	10.53	-.291999999999999	.455333333333333	-.425666666666667	.154333333333334	.2429	-.2337	.2956	.1344	25	4	4.8	3.33333333333333	4.33333333333333	4.13333333333333	54
1067	Spain	42	Male	0	0	1	3.78	-.0699999999999998	.530000000000001	-.158666666666666	.788666666666666	.657666666666666	.487666666666667	.2429	-.2337	.2956	.1344	17	3	4.93333333333333	3.66666666666667	5.41666666666667	4.46666666666667	44
1068	Spain	18	Male	1	0	0	31.78	-1.07	32.53	-.358666666666667	1.78866666666667	.241	.421	.2429	-.2337	.2956	.1344		2	4.73333333333333	4.66666666666667	5	4.4	76
1069	Spain	25	Male	0	0	0	-8.22	-.0699999999999998	-2.47	.108000000000001	.899777777777778	.574333333333334	.554333333333333	.2429	-.2337	.2956	.1344	5	3	5.2	3.77777777777778	5.33333333333333	4.53333333333333	41
1070	Spain	87	Male	1	1	0	-3.22	-.0699999999999998	5.53	-.225333333333332	-.433555555555555	-.425666666666667	-.845666666666667	.2429	-.2337	.2956	.1344	10	3	4.86666666666667	2.44444444444444	4.33333333333333	3.13333333333333	49
1071	Spain	30	Female	1	1	1	11.78	-1.07	5.53	.241333333333334	.677555555555555	.324333333333333	.621	.2429	-.2337	.2956	.1344	25	2	5.33333333333333	3.55555555555556	5.08333333333333	4.6	49
1072	Spain	30	Female	1	1	1	-9.22	-.0699999999999998	2.53	.308000000000001	-.989111111111111	-.675666666666666	-.179	.2429	-.2337	.2956	.1344	4	3	5.4	1.88888888888889	4.08333333333333	3.8	46
1073	Spain	30	Male	1	1	1	-12.22	-.0699999999999998	-4.47	-.358666666666666	-.100222222222222	-.259	-.512333333333334	.2429	-.2337	.2956	.1344	1	3	4.73333333333333	2.77777777777778	4.5	3.46666666666667	39
1074	Spain	28	Female	1	0	1	6.78	-.0699999999999998	9.53	.441333333333334	-.211333333333334	.241	-.779	.2429	-.2337	.2956	.1344	20	3	5.53333333333333	2.66666666666667	5	3.2	53
1075	Spain	28	Female	0	0	1	-3.22	-.0699999999999998	-9.47	.241333333333334	.233111111111111	.991	.287666666666667	.2429	-.2337	.2956	.1344	10	3	5.33333333333333	3.11111111111111	5.75	4.26666666666667	34
1076	Spain	33	Female	0	1	0		1.93	.530000000000001	-.358666666666667	.899777777777778	-.342333333333333	.420999999999999	.2429	-.2337	.2956	.1344		5	4.73333333333333	3.77777777777778	4.41666666666667	4.4	44
1077	Spain	19	Female	1	1	0	2.78	-2.07	.530000000000001	-.425333333333333	-.766888888888889	.324333333333334	-.179	.2429	-.2337	.2956	.1344	16	1	4.66666666666667	2.11111111111111	5.08333333333333	3.8	44
1078	Spain	49	Female	1	0	0	-9.22	-1.07	-10.47	.0413333333333341	.0108888888888892	.407666666666666	-1.51233333333333	.2429	-.2337	.2956	.1344	4	2	5.13333333333333	2.88888888888889	5.16666666666667	2.46666666666667	33
1079	Spain	37	Female	1	1	1	-3.22	.93	-8.47	-.158666666666666	-.766888888888889	.0743333333333336	-.512333333333334	.2429	-.2337	.2956	.1344	10	4	4.93333333333333	2.11111111111111	4.83333333333333	3.46666666666667	35
1080	Spain	52	Female	0	1	1	-5.22	-.0699999999999998	-3.47	.174666666666668	-.322444444444445	.407666666666666	-.579	.2429	-.2337	.2956	.1344	8	3	5.26666666666667	2.55555555555556	5.16666666666667	3.4	40
1081	Spain	18	Female	1	0	0	-1.22	-2.07	5.53	-.358666666666666	-.878	-.00900000000000034	-.312333333333334	.2429	-.2337	.2956	.1344	12	1	4.73333333333333	2	4.75	3.66666666666667	49
1082	Spain	45	Female	1	1	0	3.78	.93	-.469999999999999	-.225333333333333	.233111111111111	.407666666666666	.754333333333333	.2429	-.2337	.2956	.1344	17	4	4.86666666666667	3.11111111111111	5.16666666666667	4.73333333333333	43
1083	Spain	17	Female	1	1	0	6.78	-1.07	1.53	-.0919999999999996	.0108888888888887	.407666666666666	-.312333333333334	.2429	-.2337	.2956	.1344	20	2	5	2.88888888888889	5.16666666666667	3.66666666666667	45
1084	Spain	20	Female	1	0	1	-12.22	-1.07	8.53	.708	-.322444444444444	.657666666666667	1.28766666666667	.2429	-.2337	.2956	.1344	1	2	5.8	2.55555555555556	5.41666666666667	5.26666666666667	52
1085	Spain	25	Female	0	0	0	-3.22	.93	17.53	-1.292	-.655777777777778	.324333333333333	-1.579	.2429	-.2337	.2956	.1344	10	4	3.8	2.22222222222222	5.08333333333333	2.4	61
1086	Spain	55	Female	1	0	1		1.93	-19.47	.508	.566444444444445	.907666666666667	.621	.2429	-.2337	.2956	.1344		5	5.6	3.44444444444444	5.66666666666667	4.6	24
1087	Spain	24	Female	1	0	0	-3.22	-1.07	-1.47	-.691999999999999	-1.10022222222222	-.509	-.579	.2429	-.2337	.2956	.1344	10	2	4.4	1.77777777777778	4.25	3.4	42
1088	Spain	33	Male	1	1	0	-3.22	-1.07	-4.47	.108000000000001	-.211333333333334	-.425666666666666	.0876666666666663	.2429	-.2337	.2956	.1344	10	2	5.2	2.66666666666667	4.33333333333333	4.06666666666667	39
1089	Spain	48	Male	0	1	1	-3.22	.93	-5.47	-1.35866666666667	-.878	-.175666666666667	-.512333333333334	.2429	-.2337	.2956	.1344	10	4	3.73333333333333	2	4.58333333333333	3.46666666666667	38
1090	Spain	33	Female	0	0	1	-2.22	-1.07	-7.47	-.492	-.211333333333334	-.675666666666667	-.0456666666666665	.2429	-.2337	.2956	.1344	11	2	4.6	2.66666666666667	4.08333333333333	3.93333333333333	36
1091	Spain	40	Female	1	0	1	-1.22	-.0699999999999998	10.53	.508	1.122	.491	-.445666666666666	.2429	-.2337	.2956	.1344	12	3	5.6	4	5.25	3.53333333333333	54
1092	Spain	26	Male	1	1	1	13.78	-1.07	7.53	-.158666666666666	.455333333333333	-.342333333333333	.0209999999999999	.2429	-.2337	.2956	.1344	27	2	4.93333333333333	3.33333333333333	4.41666666666667	4	51
1093	Spain	37	Female	0	0	0	14.78	-1.07	14.53	-.0253333333333332	1.01088888888889	-.509	1.421	.2429	-.2337	.2956	.1344	28	2	5.06666666666667	3.88888888888889	4.25	5.4	58
1094	Spain	13	Female	0	0	1	-8.22	-1.07	5.53	.841333333333334	-.766888888888889	.491	.621	.2429	-.2337	.2956	.1344	5	2	5.93333333333333	2.11111111111111	5.25	4.6	49
1095	Spain	25	Female	1	1	1	7.78	-2.07	.530000000000001	-.0919999999999996	-1.43355555555556	-.259	-.712333333333333	.2429	-.2337	.2956	.1344	21	1	5	1.44444444444444	4.5	3.26666666666667	44
1096	Spain	8	Female	0	0	1	-10.22	-1.07	15.53	.774666666666668	-1.32244444444444	.491	.287666666666667	.2429	-.2337	.2956	.1344	3	2	5.86666666666667	1.55555555555556	5.25	4.26666666666667	59
1097	Spain	23	Female	0	0	0	-10.22	-1.07	1.53	.374666666666667	.0108888888888892	.741	-.712333333333333	.2429	-.2337	.2956	.1344	3	2	5.46666666666667	2.88888888888889	5.5	3.26666666666667	45
1098	Spain	53	Female	1	0	1	-3.22	1.93	-8.47	.441333333333334	.344222222222223	1.07433333333333	1.821	.2429	-.2337	.2956	.1344	10	5	5.53333333333333	3.22222222222222	5.83333333333333	5.8	35
1099	Spain	54	Female	1	0	1	-12.22	-.0699999999999998	-15.47	-.158666666666667	1.122	.241	.354333333333334	.2429	-.2337	.2956	.1344	1	3	4.93333333333333	4	5	4.33333333333333	28
1100	Spain	30	Male	0	1	0	16.78	.93	9.53	-1.22533333333333	-.544666666666667	.241	-1.179	.2429	-.2337	.2956	.1344	30	4	3.86666666666667	2.33333333333333	5	2.8	53
1101	Spain	28	Female	0	0	0	-6.22	-1.07	-7.47	.308000000000001	-.544666666666667	-.425666666666667	.287666666666667	.2429	-.2337	.2956	.1344	7	2	5.4	2.33333333333333	4.33333333333333	4.26666666666667	36
1102	Spain	53	Female	0	0	1		.93	-15.47	.574666666666666	.788666666666666	.741	-.112333333333333	.2429	-.2337	.2956	.1344		4	5.66666666666667	3.66666666666667	5.5	3.86666666666667	28
1103	Spain	51	Female	1	1	0	-3.22	1.93	2.53	-.0919999999999996	1.01088888888889	.0743333333333327	.354333333333334	.2429	-.2337	.2956	.1344	10	5	5	3.88888888888889	4.83333333333333	4.33333333333333	46
1104	Spain	69	Female	1	1	0	-10.22	.93	-15.47	-.558666666666666	-.655777777777778	-.0923333333333334	-.712333333333333	.2429	-.2337	.2956	.1344	3	4	4.53333333333333	2.22222222222222	4.66666666666667	3.26666666666667	28
1105	Spain	54	Female	0	0	0	-9.22	.93	-8.47	-.425333333333334	.677555555555555	-.0923333333333334	-.112333333333334	.2429	-.2337	.2956	.1344	4	4	4.66666666666667	3.55555555555556	4.66666666666667	3.86666666666667	35
1106	Spain	51	Male	1	0	0	-3.22	.93	-2.47	-.958666666666666	-1.43355555555556	-1.009	-1.179	.2429	-.2337	.2956	.1344	10	4	4.13333333333333	1.44444444444444	3.75	2.8	41
1107	Spain	26	Female	1	0	0	-8.22	-1.07	-5.47	-.758666666666666	-.100222222222222	-.675666666666666	-.645666666666667	.2429	-.2337	.2956	.1344	5	2	4.33333333333333	2.77777777777778	4.08333333333333	3.33333333333333	38
1108	Spain	35	Female	1	0	0	-3.22	.93	-3.47	-.758666666666666	-.433555555555555	-.759	.287666666666667	.2429	-.2337	.2956	.1344	10	4	4.33333333333333	2.44444444444444	4	4.26666666666667	40
1109	Spain	60	Female	1	1	1	-5.22	-.0699999999999998	-9.47	-.625333333333333	.566444444444444	-.425666666666666	.687666666666666	.2429	-.2337	.2956	.1344	8	3	4.46666666666667	3.44444444444444	4.33333333333333	4.66666666666667	34
1110	Spain	27	Female	1	0	0	-12.22	-.0699999999999998	-17.47	-.691999999999999	.455333333333333	-.175666666666666	-1.04566666666667	.2429	-.2337	.2956	.1344	1	3	4.4	3.33333333333333	4.58333333333333	2.93333333333333	26
1111	Spain	50	Female	1	0	0	-8.22	-1.07	-15.47	-.225333333333333	1.122	.491	.0209999999999999	.2429	-.2337	.2956	.1344	5	2	4.86666666666667	4	5.25	4	28
1112	Spain	61	Female	1	1	1	.779999999999999	1.93	-4.47	.0413333333333332	-.322444444444445	-.425666666666667	-1.11233333333333	.2429	-.2337	.2956	.1344	14	5	5.13333333333333	2.55555555555556	4.33333333333333	2.86666666666667	39
1113	Spain	15	Female	1	1	1	-6.22	-.0699999999999998	.530000000000001	.0413333333333341	-1.21133333333333	-.425666666666667	-.0456666666666674	.2429	-.2337	.2956	.1344	7	3	5.13333333333333	1.66666666666667	4.33333333333333	3.93333333333333	44
1114	Spain	20	Male	1	1	0	-3.22	.93	1.53	.441333333333334	.455333333333333	.157666666666667	-.112333333333333	.2429	-.2337	.2956	.1344	10	4	5.53333333333333	3.33333333333333	4.91666666666667	3.86666666666667	45
1115	Spain	30	Female	1	0	1	-11.22	-1.07	1.53	.174666666666668	.455333333333333	-.0923333333333334	.820999999999999	.2429	-.2337	.2956	.1344	2	2	5.26666666666667	3.33333333333333	4.66666666666667	4.8	45
1116	Spain	32	Female	1	0	0	2.78	-.0699999999999998	-3.47	-.358666666666666	.233111111111111	-.675666666666667	.487666666666667	.2429	-.2337	.2956	.1344	16	3	4.73333333333333	3.11111111111111	4.08333333333333	4.46666666666667	40
1117	Spain	72	Female	0	0	1	-12.22	1.93	-15.47	.441333333333334	.566444444444445	.407666666666667	-.379	.2429	-.2337	.2956	.1344	1	5	5.53333333333333	3.44444444444444	5.16666666666667	3.6	28
1118	Spain	51	Female	1	1	0	14.78	-.0699999999999998	9.53	.641333333333334	2.34422222222222	.157666666666666	1.08766666666667	.2429	-.2337	.2956	.1344	28	3	5.73333333333333	5.22222222222222	4.91666666666667	5.06666666666667	53
1119	Spain	29	Male	1	1	1	25.78	-.0699999999999998	20.53	.108000000000001	.122	.324333333333333	.754333333333332	.2429	-.2337	.2956	.1344	39	3	5.2	3	5.08333333333333	4.73333333333333	64
1120	Spain	64	Female	1	0	1	-1.22	1.93	-4.47	-.0253333333333323	1.23311111111111	.157666666666666	.554333333333333	.2429	-.2337	.2956	.1344	12	5	5.06666666666667	4.11111111111111	4.91666666666667	4.53333333333333	39
1121	Spain	51	Female	1	1	1	11.78	.93	10.53	-.0253333333333332	-.433555555555556	-.342333333333333	.0876666666666663	.2429	-.2337	.2956	.1344	25	4	5.06666666666667	2.44444444444444	4.41666666666667	4.06666666666667	54
1122	Spain	42	Female	1	0	0	1.78	.93	2.53	.841333333333334	-.322444444444445	-.175666666666667	-.112333333333333	.2429	-.2337	.2956	.1344	15	4	5.93333333333333	2.55555555555556	4.58333333333333	3.86666666666667	46
1123	Spain	44	Female	0	1	0	24.78	1.93	21.53	.508	-.433555555555556	1.07433333333333	.621	.2429	-.2337	.2956	.1344	38	5	5.6	2.44444444444444	5.83333333333333	4.6	65
1124	Spain	61	Female	1	0	0	-4.22	.93	-7.47	-.758666666666666	-.322444444444444	-1.09233333333333	-.0456666666666674	.2429	-.2337	.2956	.1344	9	4	4.33333333333333	2.55555555555556	3.66666666666667	3.93333333333333	36
1125	Spain	50	Female	0	0	1	-12.22	-.0699999999999998	-21.47	.508	1.122	-.00900000000000034	.354333333333333	.2429	-.2337	.2956	.1344	1	3	5.6	4	4.75	4.33333333333333	22
1126	Spain	22	Male	1	0	0	-11.22	-2.07	8.53	-1.62533333333333	-.433555555555556	-.0923333333333334	-.912333333333333	.2429	-.2337	.2956	.1344	2	1	3.46666666666667	2.44444444444444	4.66666666666667	3.06666666666667	52
1127	Spain	23	Female	1	0	0	-.220000000000001	-1.07	-3.47	.308000000000001	-1.10022222222222	-.259	-.779	.2429	-.2337	.2956	.1344	13	2	5.4	1.77777777777778	4.5	3.2	40
1128	Spain	40	Female	1	0	1	-11.22	-.0699999999999998	-18.47	-.825333333333333	-.100222222222223	.241	-1.51233333333333	.2429	-.2337	.2956	.1344	2	3	4.26666666666667	2.77777777777778	5	2.46666666666667	25
1129	Spain	45	Female	1	0	1	4.78	.93	2.53	-.225333333333333	-.655777777777778	-.425666666666667	-.445666666666666	.2429	-.2337	.2956	.1344	18	4	4.86666666666667	2.22222222222222	4.33333333333333	3.53333333333333	46
1130	Spain	38	Female	0	1	0	-9.22	.93	-14.47	.0413333333333332	-1.10022222222222	-.00900000000000034	-.979000000000001	.2429	-.2337	.2956	.1344	4	4	5.13333333333333	1.77777777777778	4.75	3	29
1131	Spain	71	Female	1	0	0	-4.22	.93	-9.47	.308000000000001	1.78866666666667	.241	.887666666666666	.2429	-.2337	.2956	.1344	9	4	5.4	4.66666666666667	5	4.86666666666667	34
1132	Spain	39	Female	1	0	1	-11.22	-.0699999999999998	-4.47	.174666666666667	-.433555555555555	-.675666666666666	.954333333333333	.2429	-.2337	.2956	.1344	2	3	5.26666666666667	2.44444444444444	4.08333333333333	4.93333333333333	39
1133	Spain	19	Female	0	1	1	-10.22	.93	-13.47	-1.35866666666667	.0108888888888887	-.00900000000000034	-1.31233333333333	.2429	-.2337	.2956	.1344	3	4	3.73333333333333	2.88888888888889	4.75	2.66666666666667	30
1134	Spain	27	Female	1	1	0	6.78	.93	-1.47	.441333333333334	-.433555555555556	.0743333333333327	1.021	.2429	-.2337	.2956	.1344	20	4	5.53333333333333	2.44444444444444	4.83333333333333	5	42
1135	Spain	44	Female	0	0	1	-9.22	.93	-8.47	.441333333333334	-1.10022222222222	.241	-.579	.2429	-.2337	.2956	.1344	4	4	5.53333333333333	1.77777777777778	5	3.4	35
1136	Spain	31	Male	1	1	0	-3.22	-.0699999999999998	7.53	-.358666666666665	-.544666666666667	-.592333333333333	-.445666666666666	.2429	-.2337	.2956	.1344	10	3	4.73333333333333	2.33333333333333	4.16666666666667	3.53333333333333	51
1137	Spain	39	Female	1	0	1	1.78	.93	-6.47	-.0253333333333332	.566444444444444	-.842333333333334	.754333333333333	.2429	-.2337	.2956	.1344	15	4	5.06666666666667	3.44444444444444	3.91666666666667	4.73333333333333	37
1138	Spain	24	Male	1	0	1	-12.22	-1.07	-7.47	.374666666666667	-.655777777777778	.824333333333334	-.845666666666667	.2429	-.2337	.2956	.1344	1	2	5.46666666666667	2.22222222222222	5.58333333333333	3.13333333333333	36
1139	Spain	28	Male	1	0	0	-5.22	-1.07	8.53	.308000000000001	-1.10022222222222	.574333333333333	-1.179	.2429	-.2337	.2956	.1344	8	2	5.4	1.77777777777778	5.33333333333333	2.8	52
1140	Spain	43	Female	1	1	1	-3.22	.93	-8.47	-.0253333333333332	.455333333333333	.741000000000001	.487666666666667	.2429	-.2337	.2956	.1344	10	4	5.06666666666667	3.33333333333333	5.5	4.46666666666667	35
1141	Spain	42	Female	1	1	1	-6.22	1.93	-4.47	-1.092	.677555555555555	-.675666666666667	-.645666666666667	.2429	-.2337	.2956	.1344	7	5	4	3.55555555555556	4.08333333333333	3.33333333333333	39
1142	Spain	16	Female	1	1	1	-10.22	-2.07	-17.47	.174666666666667	.455333333333333	.574333333333333	-1.24566666666667	.2429	-.2337	.2956	.1344	3	1	5.26666666666667	3.33333333333333	5.33333333333333	2.73333333333333	26
1143	Spain	25	Female	1	0	0	2.78	-2.07	5.53	-.625333333333333	-.544666666666667	-.425666666666666	-.179	.2429	-.2337	.2956	.1344	16	1	4.46666666666667	2.33333333333333	4.33333333333333	3.8	49
1144	Spain	34	Female	1	1	0	13.78	-1.07	7.53	.774666666666667	-1.43355555555556	-.509	1.821	.2429	-.2337	.2956	.1344	27	2	5.86666666666667	1.44444444444444	4.25	5.8	51
1145	Norway	31	Male	0	1	1	-1.49	-.64	-8.58	.583	1.82611111111111	1.005	1.18166666666667	-.0320999999999998	.1733	-.2184	.0404	17	2	5.4	5.11111111111111	5.25	5.06666666666667	45
1146	Norway	51	Female	0	1	0	-5.49	-.64	-1.58	-.883666666666667	.270555555555555	-.411666666666667	-.085	-.0320999999999998	.1733	-.2184	.0404	13	2	3.93333333333333	3.55555555555556	3.83333333333333	3.8	52
1147	Norway	37	Female	1	0	1	1.51	-.64	4.42	.449666666666666	-.396111111111111	.921666666666667	.181666666666667	-.0320999999999998	.1733	-.2184	.0404	20	2	5.26666666666667	2.88888888888889	5.16666666666667	4.06666666666667	58
1148	Norway	36	Female	1	0	0	1.51	-1.64	1.42	-.0836666666666668	1.15944444444444	-.078333333333334	.248333333333334	-.0320999999999998	.1733	-.2184	.0404	20	1	4.73333333333333	4.44444444444444	4.16666666666667	4.13333333333333	55
1149	Norway	50	Male	1	0	0	1.51	-1.64	.420000000000002	-1.15033333333333	.0483333333333333	.338333333333333	-1.21833333333333	-.0320999999999998	.1733	-.2184	.0404	20	1	3.66666666666667	3.33333333333333	4.58333333333333	2.66666666666667	54
1150	Norway	34	Female	1	1	1	7.51	-.64	.420000000000002	.449666666666667	-1.06277777777778	.421666666666667	-.351666666666666	-.0320999999999998	.1733	-.2184	.0404	26	2	5.26666666666667	2.22222222222222	4.66666666666667	3.53333333333333	54
1151	Norway	43	Female	0	1	1	11.51	-.64	4.42	-.350333333333333	-.951666666666667	-.828333333333333	-.151666666666666	-.0320999999999998	.1733	-.2184	.0404	30	2	4.46666666666667	2.33333333333333	3.41666666666667	3.73333333333333	58
1152	Norway	51	Male	1	1	0	9.51	-.64	11.42	.449666666666666	-.618333333333334	.838333333333334	-1.285	-.0320999999999998	.1733	-.2184	.0404	28	2	5.26666666666667	2.66666666666667	5.08333333333333	2.6	65
1153	Norway	49	Female	1	0	0	6.51	-1.64	-2.58	-1.88366666666667	-.840555555555556	-1.745	-1.35166666666667	-.0320999999999998	.1733	-.2184	.0404	25	1	2.93333333333333	2.44444444444444	2.5	2.53333333333333	51
1154	Norway	18	Female	1	1	0	7.51	-1.64	-.579999999999998	.449666666666666	-.618333333333334	.255	-1.41833333333333	-.0320999999999998	.1733	-.2184	.0404	26	1	5.26666666666667	2.66666666666667	4.5	2.46666666666667	53
1155	Norway	42	Female	1	0	0	6.51	1.36	.420000000000002	-.417	.159444444444444	-.328333333333333	-.285	-.0320999999999998	.1733	-.2184	.0404	25	4	4.4	3.44444444444444	3.91666666666667	3.6	54
1156	Norway	49	Female	1	1	1	11.51	-.64	4.42	-.217	1.38166666666667	.421666666666667	.781666666666667	-.0320999999999998	.1733	-.2184	.0404	30	2	4.6	4.66666666666667	4.66666666666667	4.66666666666667	58
1157	Norway	45	Female	1	0	0	-5.49	1.36	-14.58	.249666666666666	-.396111111111111	-.495	.114999999999999	-.0320999999999998	.1733	-.2184	.0404	13	4	5.06666666666667	2.88888888888889	3.75	4	39
1158	Norway	23	Female	1	1	1	1.51	-.64	-3.58	-.0836666666666677	1.49277777777778	.505	1.04833333333333	-.0320999999999998	.1733	-.2184	.0404	20	2	4.73333333333333	4.77777777777778	4.75	4.93333333333333	50
1159	Norway	80	Female	1	1	1	-10.49	2.36	2.42	-.750333333333334	1.15944444444444	.255	-.485	-.0320999999999998	.1733	-.2184	.0404	8	5	4.06666666666667	4.44444444444444	4.5	3.4	56
1160	Norway	40	Female	1	1	0		-.64	11.42	-.617000000000001	.937222222222222	.171666666666667	.248333333333334	-.0320999999999998	.1733	-.2184	.0404	9	2	4.2	4.22222222222222	4.41666666666667	4.13333333333333	65
1161	Norway	25	Male	1	1	0	-10.49	-1.64	.420000000000002	-.750333333333334	-1.17388888888889	-.328333333333334	-1.75166666666667	-.0320999999999998	.1733	-.2184	.0404	8	1	4.06666666666667	2.11111111111111	3.91666666666667	2.13333333333333	54
1162	Norway	25	Female	0	1	0	-6.49	.36	-13.58	-.217000000000001	-.173888888888889	.0883333333333338	-.085	-.0320999999999998	.1733	-.2184	.0404	12	3	4.6	3.11111111111111	4.33333333333333	3.8	40
1163	Norway	46	Female	1	0	1	-1.49	.36	.420000000000002	-.0836666666666668	-1.39611111111111	-.245	-.618333333333333	-.0320999999999998	.1733	-.2184	.0404	17	3	4.73333333333333	1.88888888888889	4	3.26666666666667	54
1164	Norway	39	Female	1	0	0	7.51	.36	2.42	.449666666666666	-.173888888888889	.505	-.218333333333333	-.0320999999999998	.1733	-.2184	.0404	26	3	5.26666666666667	3.11111111111111	4.75	3.66666666666667	56
1165	Norway	37	Female	1	0	1	-3.49	-.64	-12.58	.449666666666666	-.729444444444444	-.495	.381666666666668	-.0320999999999998	.1733	-.2184	.0404	15	2	5.26666666666667	2.55555555555556	3.75	4.26666666666667	41
1166	Norway	86	Female	0	1	0	1.51	2.36	-4.58	-1.68366666666667	-.951666666666667	1.42166666666667	-.818333333333333	-.0320999999999998	.1733	-.2184	.0404	20	5	3.13333333333333	2.33333333333333	5.66666666666667	3.06666666666667	49
1167	Norway	46	Male	1	0	1	-12.49	1.36	-20.58	-1.08366666666667	.603888888888889	-.411666666666667	-.085	-.0320999999999998	.1733	-.2184	.0404	6	4	3.73333333333333	3.88888888888889	3.83333333333333	3.8	33
1168	Norway	32	Female	0	1	1	1.51	-.64	14.42	.849666666666666	.270555555555556	.0883333333333338	-.151666666666666	-.0320999999999998	.1733	-.2184	.0404	20	2	5.66666666666667	3.55555555555556	4.33333333333333	3.73333333333333	68
1169	Norway	40	Female	1	0	0	4.51	1.36	15.42	-.617	.826111111111111	-.078333333333334	.115	-.0320999999999998	.1733	-.2184	.0404	23	4	4.2	4.11111111111111	4.16666666666667	4	69
1170	Norway	30	Male	1	0	1	14.51	1.36	9.42	.583	.159444444444444	.171666666666666	-.685	-.0320999999999998	.1733	-.2184	.0404	33	4	5.4	3.44444444444444	4.41666666666667	3.2	63
1171	Norway	51	Female	1	0	1	14.51	.36	8.42	-.283666666666667	.0483333333333333	-.0783333333333331	-.551666666666666	-.0320999999999998	.1733	-.2184	.0404	33	3	4.53333333333333	3.33333333333333	4.16666666666667	3.33333333333333	62
1172	Norway	26	Male	1	0	0	6.51	-.64	1.42	-.0170000000000003	1.60388888888889	.505	.848333333333334	-.0320999999999998	.1733	-.2184	.0404	25	2	4.8	4.88888888888889	4.75	4.73333333333333	55
1173	Norway	42	Female	1	0	0	-3.49	1.36	-13.58	.049666666666667	.270555555555555	-.078333333333334	.0483333333333338	-.0320999999999998	.1733	-.2184	.0404	15	4	4.86666666666667	3.55555555555556	4.16666666666667	3.93333333333333	40
1174	Norway	46	Female	1	1	0	5.51	-.64	2.42	-.0170000000000003	.270555555555556	-.0783333333333331	.448333333333333	-.0320999999999998	.1733	-.2184	.0404	24	2	4.8	3.55555555555556	4.16666666666667	4.33333333333333	56
1175	Norway	23	Male	1	0	0	-11.49	-1.64	-.579999999999998	-.0836666666666668	-.507222222222222	.921666666666667	-1.55166666666667	-.0320999999999998	.1733	-.2184	.0404	7	1	4.73333333333333	2.77777777777778	5.16666666666667	2.33333333333333	53
1176	Norway	80	Female	1	0	0	1.51	-1.64	-4.58	-.483666666666666	.714999999999999	.255	.315	-.0320999999999998	.1733	-.2184	.0404	20	1	4.33333333333333	4	4.5	4.2	49
1177	Norway	54	Female	1	0	0	14.51	-.64	10.42	-.817	-.173888888888889	-.495	-.751666666666666	-.0320999999999998	.1733	-.2184	.0404	33	2	4	3.11111111111111	3.75	3.13333333333333	64
1178	Norway	77	Female	1	0	0	-3.49	-.64	4.42	-.683666666666667	.826111111111111	-.328333333333334	-.0183333333333335	-.0320999999999998	.1733	-.2184	.0404	15	2	4.13333333333333	4.11111111111111	3.91666666666667	3.86666666666667	58
1179	Norway	36	Female	1	0	1	-6.49	1.36	-6.58	.049666666666667	.381666666666666	.671666666666666	.515000000000001	-.0320999999999998	.1733	-.2184	.0404	12	4	4.86666666666667	3.66666666666667	4.91666666666667	4.4	47
1180	Norway	45	Female	1	1	0	-13.49	.36	3.42	.383	-.507222222222223	.338333333333333	-.351666666666667	-.0320999999999998	.1733	-.2184	.0404	5	3	5.2	2.77777777777778	4.58333333333333	3.53333333333333	57
1181	Norway	60	Female	1	0	0	4.51	.36	2.42	-.217000000000001	-.396111111111111	-.328333333333334	-.685	-.0320999999999998	.1733	-.2184	.0404	23	3	4.6	2.88888888888889	3.91666666666667	3.2	56
1182	Norway	34	Male	1	1	1	-13.49	.36	-1.58	.649666666666667	-.618333333333334	.588333333333333	.381666666666668	-.0320999999999998	.1733	-.2184	.0404	5	3	5.46666666666667	2.66666666666667	4.83333333333333	4.26666666666667	52
1183	Norway	47	Female	0	1	1	6.51	-.64	5.42	.649666666666667	-1.285	.255	.315	-.0320999999999998	.1733	-.2184	.0404	25	2	5.46666666666667	2	4.5	4.2	59
1184	Norway	36	Female	0	1	1	-8.49	.36	10.42	-.283666666666667	-1.06277777777778	.00499999999999989	-.618333333333333	-.0320999999999998	.1733	-.2184	.0404	10	3	4.53333333333333	2.22222222222222	4.25	3.26666666666667	64
1185	Norway	66	Male	0	0	0	11.51	-1.64	11.42	-.483666666666667	1.27055555555556	.0883333333333329	.581666666666667	-.0320999999999998	.1733	-.2184	.0404	30	1	4.33333333333333	4.55555555555556	4.33333333333333	4.46666666666667	65
1186	Norway	41	Male	1	1	1	16.51	.36	16.42	.583	.270555555555556	-.161666666666667	.381666666666668	-.0320999999999998	.1733	-.2184	.0404	35	3	5.4	3.55555555555556	4.08333333333333	4.26666666666667	70
1187	Norway	80	Female	1	1	1	-11.49	.36	3.42	-.550333333333333	-1.39611111111111	-.161666666666667	-.618333333333333	-.0320999999999998	.1733	-.2184	.0404	7	3	4.26666666666667	1.88888888888889	4.08333333333333	3.26666666666667	57
1188	Norway	11	Male	1	1	0	-8.49	-.64	5.42	.916333333333333	-.0627777777777783	-.745	.315000000000001	-.0320999999999998	.1733	-.2184	.0404	10	2	5.73333333333333	3.22222222222222	3.5	4.2	59
1189	Norway	30	Male	0	1	0	-7.49	-1.64	-11.58	-.0170000000000003	.715	1.005	.981666666666667	-.0320999999999998	.1733	-.2184	.0404	11	1	4.8	4	5.25	4.86666666666667	42
1190	Norway	50	Female	0	1	0	.510000000000002	.36	-.579999999999998	.916333333333333	.270555555555555	.255	.715	-.0320999999999998	.1733	-.2184	.0404	19	3	5.73333333333333	3.55555555555556	4.5	4.6	53
1191	Norway	19	Female	1	0	1	-3.49	-1.64	5.42	1.11633333333333	.381666666666666	.921666666666666	-.285	-.0320999999999998	.1733	-.2184	.0404	15	1	5.93333333333333	3.66666666666667	5.16666666666667	3.6	59
1192	Norway	46	Female	1	1	1	-12.49	1.36	-8.58	-.217000000000001	-.507222222222223	-.661666666666667	-.218333333333333	-.0320999999999998	.1733	-.2184	.0404	6	4	4.6	2.77777777777778	3.58333333333333	3.66666666666667	45
1193	Norway	44	Female	0	1	0	-5.49	.36	-11.58	.449666666666666	-.396111111111111	1.08833333333333	-.485	-.0320999999999998	.1733	-.2184	.0404	13	3	5.26666666666667	2.88888888888889	5.33333333333333	3.4	42
1194	Norway	54	Female	1	1	0	-10.49	-1.64	4.42	-.283666666666667	1.27055555555555	.0883333333333338	.448333333333334	-.0320999999999998	.1733	-.2184	.0404	8	1	4.53333333333333	4.55555555555555	4.33333333333333	4.33333333333333	58
1195	Norway	32	Female	1	1	0	-12.49	-.64	-3.58	-.0169999999999995	-.507222222222222	-.0783333333333331	.0483333333333329	-.0320999999999998	.1733	-.2184	.0404	6	2	4.8	2.77777777777778	4.16666666666667	3.93333333333333	50
1196	Norway	46	Female	0	0	1	-9.49	-.64	-8.58	.249666666666666	-1.06277777777778	-.411666666666667	.248333333333334	-.0320999999999998	.1733	-.2184	.0404	9	2	5.06666666666667	2.22222222222222	3.83333333333333	4.13333333333333	45
1197	Norway	54	Female	1	1	1	1.51	.36	-.579999999999998	.0496666666666661	-1.285	.00499999999999989	-.618333333333333	-.0320999999999998	.1733	-.2184	.0404	20	3	4.86666666666667	2	4.25	3.26666666666667	53
1198	Norway	34	Female	1	1	0	9.51	.36	.420000000000002	.916333333333333	-.507222222222223	.421666666666667	.381666666666668	-.0320999999999998	.1733	-.2184	.0404	28	3	5.73333333333333	2.77777777777778	4.66666666666667	4.26666666666667	54
1199	Norway	36	Female	1	0	0	-1.49	.36	-3.58	-.883666666666667	-1.61833333333333	-.578333333333334	-.885	-.0320999999999998	.1733	-.2184	.0404	17	3	3.93333333333333	1.66666666666667	3.66666666666667	3	50
1200	Norway	45	Female	1	0	0	1.51	-.64	8.42	.916333333333333	-.173888888888889	.755	.581666666666667	-.0320999999999998	.1733	-.2184	.0404	20	2	5.73333333333333	3.11111111111111	5	4.46666666666667	62
1201	Norway	48	Male	1	1	0	11.51	.36	13.42	.449666666666667	.159444444444444	-.161666666666667	.581666666666667	-.0320999999999998	.1733	-.2184	.0404	30	3	5.26666666666667	3.44444444444444	4.08333333333333	4.46666666666667	67
1202	Norway	53	Female	0	0	0	-13.49	.36	-11.58	-.0836666666666677	-.173888888888889	.505	.115	-.0320999999999998	.1733	-.2184	.0404	5	3	4.73333333333333	3.11111111111111	4.75	4	42
1203	Norway	55	Female	1	0	0	11.51	.36	7.42	-.0170000000000003	-.0627777777777783	-.828333333333334	-.151666666666667	-.0320999999999998	.1733	-.2184	.0404	30	3	4.8	3.22222222222222	3.41666666666667	3.73333333333333	61
1204	Norway	33	Female	1	0	0	-15.49	1.36	-1.58	-.483666666666666	1.15944444444444	-.0783333333333331	.581666666666667	-.0320999999999998	.1733	-.2184	.0404	3	4	4.33333333333333	4.44444444444444	4.16666666666667	4.46666666666667	52
1205	Norway	70	Female	1	0	1	-1.49	-.64	-9.58	-.883666666666667	.381666666666666	-.078333333333334	.0483333333333329	-.0320999999999998	.1733	-.2184	.0404	17	2	3.93333333333333	3.66666666666667	4.16666666666667	3.93333333333333	44
1206	Norway	37	Female	1	1	1	-3.49	1.36	.420000000000002	.049666666666667	-.951666666666667	-.161666666666667	.181666666666668	-.0320999999999998	.1733	-.2184	.0404	15	4	4.86666666666667	2.33333333333333	4.08333333333333	4.06666666666667	54
1207	Norway	21	Female	1	0	0	-5.49	-.64	10.42	.649666666666667	-.951666666666667	.421666666666666	.781666666666666	-.0320999999999998	.1733	-.2184	.0404	13	2	5.46666666666667	2.33333333333333	4.66666666666667	4.66666666666667	64
1208	Norway	47	Female	1	1	1	-5.49	.36	-3.58	.649666666666667	1.49277777777778	1.17166666666667	.715	-.0320999999999998	.1733	-.2184	.0404	13	3	5.46666666666667	4.77777777777778	5.41666666666667	4.6	50
1209	Norway	32	Male	0	1	1	1.51	-.64	-.579999999999998	-.0836666666666668	1.38166666666667	.171666666666667	.515000000000001	-.0320999999999998	.1733	-.2184	.0404	20	2	4.73333333333333	4.66666666666667	4.41666666666667	4.4	53
1210	Norway	56	Female	1	0	0	-11.49	-.64	-7.58	-.217	1.27055555555556	.00499999999999989	.781666666666667	-.0320999999999998	.1733	-.2184	.0404	7	2	4.6	4.55555555555556	4.25	4.66666666666667	46
1211	Norway	52	Female	1	0	1	-8.49	-.64	-7.58	.249666666666666	-.396111111111111	.588333333333334	-.551666666666666	-.0320999999999998	.1733	-.2184	.0404	10	2	5.06666666666667	2.88888888888889	4.83333333333333	3.33333333333333	46
1212	Norway	46	Female	1	0	0	-3.49	-.64	-6.58	-.417	1.04833333333333	.671666666666667	.248333333333334	-.0320999999999998	.1733	-.2184	.0404	15	2	4.4	4.33333333333333	4.91666666666667	4.13333333333333	47
1213	Norway	70	Female	0	1	0	1.51	.36	-2.58	-.217000000000001	1.27055555555555	.171666666666666	.848333333333334	-.0320999999999998	.1733	-.2184	.0404	20	3	4.6	4.55555555555555	4.41666666666667	4.73333333333333	51
1214	Norway	38	Female	1	0	0	-3.49	-.64	1.42	-.417	1.04833333333333	.421666666666667	.781666666666666	-.0320999999999998	.1733	-.2184	.0404	15	2	4.4	4.33333333333333	4.66666666666667	4.66666666666667	55
1215	Norway	38	Male	1	1	0	-13.49	-.64	-2.58	-.417	-.840555555555556	.0883333333333338	-.085	-.0320999999999998	.1733	-.2184	.0404	5	2	4.4	2.44444444444444	4.33333333333333	3.8	51
1216	Norway	43	Female	1	0	0	-13.49	1.36	-.579999999999998	.0496666666666661	-.729444444444445	-.661666666666667	.848333333333334	-.0320999999999998	.1733	-.2184	.0404	5	4	4.86666666666667	2.55555555555556	3.58333333333333	4.73333333333333	53
1217	Norway	29	Female	1	0	1	6.51	-.64	-1.58	.0496666666666661	.0483333333333333	.588333333333333	-.485	-.0320999999999998	.1733	-.2184	.0404	25	2	4.86666666666667	3.33333333333333	4.83333333333333	3.4	52
1218	Norway	39	Female	1	0	0	-8.49	1.36	-2.58	.449666666666667	.0483333333333333	.0883333333333338	.381666666666667	-.0320999999999998	.1733	-.2184	.0404	10	4	5.26666666666667	3.33333333333333	4.33333333333333	4.26666666666667	51
1219	Norway	62	Female	1	1	0	-11.49	.36	4.42	.516333333333334	-.729444444444445	-.495	1.24833333333333	-.0320999999999998	.1733	-.2184	.0404	7	3	5.33333333333333	2.55555555555556	3.75	5.13333333333333	58
1220	Norway	84	Female	1	0	0	-5.49	1.36	-6.58	.383	-.173888888888889	-.078333333333334	1.04833333333333	-.0320999999999998	.1733	-.2184	.0404	13	4	5.2	3.11111111111111	4.16666666666667	4.93333333333333	47
1221	Norway	30	Female	0	0	1	-2.49	1.36	.420000000000002	.649666666666667	-.285	.338333333333333	-.618333333333333	-.0320999999999998	.1733	-.2184	.0404	16	4	5.46666666666667	3	4.58333333333333	3.26666666666667	54
1222	Norway	20	Female	1	0	1	21.51	-1.64	-.579999999999998	.449666666666666	.270555555555555	.255	.315	-.0320999999999998	.1733	-.2184	.0404	40	1	5.26666666666667	3.55555555555556	4.5	4.2	53
1223	Norway	43	Female	1	1	0	-12.49	.36	-12.58	.516333333333334	-.507222222222222	.505	-.351666666666666	-.0320999999999998	.1733	-.2184	.0404	6	3	5.33333333333333	2.77777777777778	4.75	3.53333333333333	41
1224	Norway	45	Female	1	0	0	-5.49	.36	-15.58	.383	.159444444444444	-.161666666666666	.581666666666667	-.0320999999999998	.1733	-.2184	.0404	13	3	5.2	3.44444444444444	4.08333333333333	4.46666666666667	38
1225	Norway	42	Female	1	0	0	-6.49	-.64	-14.58	.116333333333333	-.173888888888889	-.078333333333334	.448333333333334	-.0320999999999998	.1733	-.2184	.0404	12	2	4.93333333333333	3.11111111111111	4.16666666666667	4.33333333333333	39
1226	Norway	27	Female	1	0	1	-16.99	.36	-4.58	.183	1.82611111111111	.505	.648333333333333	-.0320999999999998	.1733	-.2184	.0404	1.5	3	5	5.11111111111111	4.75	4.53333333333333	49
1227	Norway	38	Female	1	0	1	-16.49	-.64	.420000000000002	.116333333333333	-1.72944444444444	-.161666666666666	-.885	-.0320999999999998	.1733	-.2184	.0404	2	2	4.93333333333333	1.55555555555556	4.08333333333333	3	54
1228	Norway	32	Female	0	1	0	1.51	.36	-.579999999999998	-.283666666666667	.492777777777778	.338333333333333	-1.285	-.0320999999999998	.1733	-.2184	.0404	20	3	4.53333333333333	3.77777777777778	4.58333333333333	2.6	53
1229	Norway	37	Female	1	1	1	6.51	-.64	8.42	.249666666666666	-.396111111111111	-.661666666666667	-.485	-.0320999999999998	.1733	-.2184	.0404	25	2	5.06666666666667	2.88888888888889	3.58333333333333	3.4	62
1230	Norway	38	Male	0	0	0	-13.49	1.36	5.42	-.483666666666666	-1.285	-.661666666666667	-.685	-.0320999999999998	.1733	-.2184	.0404	5	4	4.33333333333333	2	3.58333333333333	3.2	59
1231	Norway	40	Female	1	0	1	-14.49	.36	-15.58	-.417	-.507222222222222	-.661666666666666	.115	-.0320999999999998	.1733	-.2184	.0404	4	3	4.4	2.77777777777778	3.58333333333333	4	38
1232	Norway	31	Male	1	0	0	-8.49	-.64	1.42	-.950333333333334	-.507222222222222	-.828333333333333	-.151666666666667	-.0320999999999998	.1733	-.2184	.0404	10	2	3.86666666666667	2.77777777777778	3.41666666666667	3.73333333333333	55
1233	Norway	62	Female	1	1	0	1.51	1.36	-8.58	.249666666666666	1.715	.588333333333334	.581666666666667	-.0320999999999998	.1733	-.2184	.0404	20	4	5.06666666666667	5	4.83333333333333	4.46666666666667	45
1234	Norway	82	Female	1	1	1	-14.49	.36	-.579999999999998	-.350333333333333	.159444444444444	-.745	.581666666666667	-.0320999999999998	.1733	-.2184	.0404	4	3	4.46666666666667	3.44444444444444	3.5	4.46666666666667	53
1235	Norway	46	Female	1	0	1	-15.99	.36	-6.58	.583	-.173888888888889	-.245	1.04833333333333	-.0320999999999998	.1733	-.2184	.0404	2.5	3	5.4	3.11111111111111	4	4.93333333333333	47
1236	Norway	51	Female	1	1	0	-16.49	2.36	1.42	.516333333333334	.270555555555555	.171666666666667	-.0183333333333326	-.0320999999999998	.1733	-.2184	.0404	2	5	5.33333333333333	3.55555555555556	4.41666666666667	3.86666666666667	55
1237	Norway	51	Female	0	0	1	-16.99	.36	7.42	-.150333333333333	1.38166666666667	-.161666666666667	.715	-.0320999999999998	.1733	-.2184	.0404	1.5	3	4.66666666666667	4.66666666666667	4.08333333333333	4.6	61
1238	Norway	41	Female	1	1	0	-12.49	-.64	4.42	.782999999999999	-.951666666666667	-1.245	.715	-.0320999999999998	.1733	-.2184	.0404	6	2	5.6	2.33333333333333	3	4.6	58
1239	Norway	40	Male	1	1	0	11.51	-1.64	13.42	.049666666666667	-.729444444444445	.421666666666667	-.418333333333333	-.0320999999999998	.1733	-.2184	.0404	30	1	4.86666666666667	2.55555555555556	4.66666666666667	3.46666666666667	67
1240	Norway	42	Female	1	0	0	-.489999999999998	.36	2.42	.583	-.951666666666667	-.661666666666667	1.515	-.0320999999999998	.1733	-.2184	.0404	18	3	5.4	2.33333333333333	3.58333333333333	5.4	56
1241	Norway	11	Male	1	1	0	.510000000000002	-.64	-6.58	-.417000000000001	-.173888888888889	.255	-1.35166666666667	-.0320999999999998	.1733	-.2184	.0404	19	2	4.4	3.11111111111111	4.5	2.53333333333333	47
1242	Norway	44	Male	0	1	1	-3.49	-.64	7.42	-.750333333333334	1.04833333333333	-.0783333333333331	.381666666666667	-.0320999999999998	.1733	-.2184	.0404	15	2	4.06666666666667	4.33333333333333	4.16666666666667	4.26666666666667	61
1243	Norway	54	Female	1	0	0		-.64	-7.58	.916333333333332	-.507222222222222	-.245000000000001	.448333333333333	-.0320999999999998	.1733	-.2184	.0404	999	2	5.73333333333333	2.77777777777778	4	4.33333333333333	46
1244	Norway	25	Male	0	0	0	-13.49	-1.64	-4.58	-.617000000000001	1.04833333333333	-.078333333333334	.581666666666667	-.0320999999999998	.1733	-.2184	.0404	5	1	4.2	4.33333333333333	4.16666666666667	4.46666666666667	49
1245	Norway	40	Male	1	1	1	-8.49	-.64	9.42	-.0836666666666668	1.60388888888889	.505	.848333333333334	-.0320999999999998	.1733	-.2184	.0404	10	2	4.73333333333333	4.88888888888889	4.75	4.73333333333333	63
1246	Norway	25	Female	0	0	0	-17.49	.36	-18.58	.449666666666667	.714999999999999	1.08833333333333	1.24833333333333	-.0320999999999998	.1733	-.2184	.0404	1	3	5.26666666666667	4	5.33333333333333	5.13333333333333	35
1247	Norway	27	Female	1	0	1	-16.99	-.64	-17.58	-.0836666666666677	1.60388888888889	.671666666666667	.848333333333334	-.0320999999999998	.1733	-.2184	.0404	1.5	2	4.73333333333333	4.88888888888889	4.91666666666667	4.73333333333333	36
1248	Norway	43	Female	1	0	1	-16.49	.36	-9.58	-.0836666666666668	-.618333333333334	.00499999999999989	-.351666666666666	-.0320999999999998	.1733	-.2184	.0404	2	3	4.73333333333333	2.66666666666667	4.25	3.53333333333333	44
1249	Norway	23	Female	0	0	1	-13.49	.36	.420000000000002	.782999999999999	-.729444444444444	.588333333333333	-.618333333333333	-.0320999999999998	.1733	-.2184	.0404	5	3	5.6	2.55555555555556	4.83333333333333	3.26666666666667	54
1250	Norway	40	Female	1	0	1	-12.49	.36	.420000000000002	-.0836666666666668	1.27055555555556	.00499999999999901	.715000000000001	-.0320999999999998	.1733	-.2184	.0404	6	3	4.73333333333333	4.55555555555556	4.25	4.6	54
1251	Norway	21	Female	1	1	1	-15.49	-.64	-5.58	.583	.0483333333333333	.0883333333333329	-.285	-.0320999999999998	.1733	-.2184	.0404	3	2	5.4	3.33333333333333	4.33333333333333	3.6	48
1252	Norway	36	Female	1	0	1	-6.49	1.36	-6.58	.383000000000001	-.840555555555556	.671666666666667	-.551666666666667	-.0320999999999998	.1733	-.2184	.0404	12	4	5.2	2.44444444444444	4.91666666666667	3.33333333333333	47
1253	Norway	48	Female	1	0	1	-12.49	-.64	-.579999999999998	.116333333333333	-.507222222222223	-.911666666666667	.0483333333333338	-.0320999999999998	.1733	-.2184	.0404	6	2	4.93333333333333	2.77777777777778	3.33333333333333	3.93333333333333	53
1254	Norway	20	Male	1	0	0	-5.49	-1.64	4.42	-.350333333333333	1.15944444444444	.338333333333334	.648333333333333	-.0320999999999998	.1733	-.2184	.0404	13	1	4.46666666666667	4.44444444444444	4.58333333333333	4.53333333333333	58
1255	Norway	25	Male	1	0	0	-13.49	.36	-8.58	-.150333333333334	-.396111111111111	.0883333333333338	-.285	-.0320999999999998	.1733	-.2184	.0404	5	3	4.66666666666667	2.88888888888889	4.33333333333333	3.6	45
1256	Norway	49	Female	1	0	1	-14.49	.36	5.42	.316333333333334	1.27055555555555	.755	-.285	-.0320999999999998	.1733	-.2184	.0404	4	3	5.13333333333333	4.55555555555555	5	3.6	59
1257	Norway	20	Female	1	0	1	24.51	1.36	-3.58	-.283666666666667	1.27055555555556	.255	.781666666666667	-.0320999999999998	.1733	-.2184	.0404	33	4	4.53333333333333	4.55555555555556	4.5	4.66666666666667	50
1258	Norway	40	Female	0	1	1	14.51	.36	8.42	.116333333333333	-.173888888888889	-.245	-.551666666666666	-.0320999999999998	.1733	-.2184	.0404	33	3	4.93333333333333	3.11111111111111	4	3.33333333333333	62
1259	Norway	20	Female	1	1	1	-.489999999999998	1.36	2.42	-.283666666666667	1.38166666666667	.421666666666667	.715	-.0320999999999998	.1733	-.2184	.0404	18	4	4.53333333333333	4.66666666666667	4.66666666666667	4.6	56
1260	Norway	27	Female	1	0	1	-14.49	-.64	-22.58	.716333333333333	.492777777777778	1.17166666666667	.381666666666668	-.0320999999999998	.1733	-.2184	.0404	4	2	5.53333333333333	3.77777777777778	5.41666666666667	4.26666666666667	31
1261	Norway	37	Female	1	0	1	41.51	.36	-22.58	.583	-.173888888888889	.255	.115000000000001	-.0320999999999998	.1733	-.2184	.0404	6	3	5.4	3.11111111111111	4.5	4	31
1262	Norway	21	Female	0	0	1	2.51	-1.64	6.42	.516333333333334	-.285	-.161666666666667	-.0850000000000004	-.0320999999999998	.1733	-.2184	.0404	21	1	5.33333333333333	3	4.08333333333333	3.8	60
1263	Norway	19	Female	1	0	1	-10.49	-1.64	-14.58	-.483666666666666	.826111111111111	-.078333333333334	.581666666666667	-.0320999999999998	.1733	-.2184	.0404	8	1	4.33333333333333	4.11111111111111	4.16666666666667	4.46666666666667	39
1264	Norway	67	Female	1	0	1	-17.99	.36	-15.58	.116333333333333	2.60388888888889	1.33833333333333	.515000000000001	-.0320999999999998	.1733	-.2184	.0404		3	4.93333333333333	5.88888888888889	5.58333333333333	4.4	38
1265	Norway	18	Female	0	0	1	-12.49	-.64	-9.58	.916333333333332	-.618333333333334	.838333333333333	-.751666666666666	-.0320999999999998	.1733	-.2184	.0404	6	2	5.73333333333333	2.66666666666667	5.08333333333333	3.13333333333333	44
1266	Norway	44	Female	1	0	1	16.51	2.36	15.42	-.483666666666666	-.729444444444445	-.661666666666666	-.618333333333333	-.0320999999999998	.1733	-.2184	.0404	35	5	4.33333333333333	2.55555555555556	3.58333333333333	3.26666666666667	69
1267	Norway	48	Male	1	0	0	-8.49	.36	-13.58	-1.817	-.285	-1.245	-.885	-.0320999999999998	.1733	-.2184	.0404	10	3	3	3	3	3	40
1268	Norway	44	Female	1	0	1	-.489999999999998	1.36	-4.58	.316333333333333	-.285	.171666666666667	-.751666666666666	-.0320999999999998	.1733	-.2184	.0404	18	4	5.13333333333333	3	4.41666666666667	3.13333333333333	49
1269	Norway	50	Female	1	1	1	4.51	1.36	1.42	.383000000000001	-.0627777777777774	-1.32833333333333	.315	-.0320999999999998	.1733	-.2184	.0404	23	4	5.2	3.22222222222222	2.91666666666667	4.2	55
1270	Norway	26	Female	0	1	0	21.51	-.64	20.42	-.150333333333333	-.396111111111111	.671666666666667	.248333333333334	-.0320999999999998	.1733	-.2184	.0404	40	2	4.66666666666667	2.88888888888889	4.91666666666667	4.13333333333333	74
1271	Norway	28	Female	1	1	1	-9.49	2.36	-15.58	.782999999999999	-.618333333333334	-.0783333333333331	-.218333333333333	-.0320999999999998	.1733	-.2184	.0404	9	5	5.6	2.66666666666667	4.16666666666667	3.66666666666667	38
1272	Norway	49	Female	1	1	0	16.51	.36	8.42	.116333333333333	-.173888888888889	-.0783333333333331	.115	-.0320999999999998	.1733	-.2184	.0404	35	3	4.93333333333333	3.11111111111111	4.16666666666667	4	62
1273	Norway	35	Female	1	1	0	-11.49	-1.64	-4.58	.382999999999999	-.618333333333334	-.411666666666667	-.418333333333333	-.0320999999999998	.1733	-.2184	.0404	7	1	5.2	2.66666666666667	3.83333333333333	3.46666666666667	49
1274	Norway	51	Female	1	1	0	-6.49	-1.64	-14.58	.583	-.729444444444444	.838333333333333	-1.21833333333333	-.0320999999999998	.1733	-.2184	.0404	12	1	5.4	2.55555555555556	5.08333333333333	2.66666666666667	39
1275	Norway	60	Female	0	1	1	-14.49	.36	-23.58	-.417	-.951666666666667	.0883333333333329	-1.41833333333333	-.0320999999999998	.1733	-.2184	.0404	4	3	4.4	2.33333333333333	4.33333333333333	2.46666666666667	30
1276	Norway	45	Female	1	1	1	-11.49	.36	3.42	.316333333333334	-.729444444444444	.338333333333334	-.085	-.0320999999999998	.1733	-.2184	.0404	7	3	5.13333333333333	2.55555555555556	4.58333333333333	3.8	57
1277	Norway	52	Female	1	0	1	-14.49	1.36	-7.58	.516333333333333	-.951666666666667	.338333333333333	.515000000000001	-.0320999999999998	.1733	-.2184	.0404	4	4	5.33333333333333	2.33333333333333	4.58333333333333	4.4	46
1278	Norway	40	Female	1	1	1	4.51	.36	3.42	.116333333333333	-.507222222222222	-.411666666666667	.248333333333334	-.0320999999999998	.1733	-.2184	.0404	23	3	4.93333333333333	2.77777777777778	3.83333333333333	4.13333333333333	57
1279	Norway	16	Female	0	1	0	1.51	-.64	6.42	.649666666666667	-.396111111111111	.338333333333333	.848333333333334	-.0320999999999998	.1733	-.2184	.0404	20	2	5.46666666666667	2.88888888888889	4.58333333333333	4.73333333333333	60
1280	Norway	73	Female	1	0	1	36.51	.36	-20.58	.983000000000001	2.04833333333333	.838333333333333	1.58166666666667	-.0320999999999998	.1733	-.2184	.0404	38	3	5.8	5.33333333333333	5.08333333333333	5.46666666666667	33
1281	Norway	25	Male	1	1	0	8.51	-1.64	7.42	-.417	.0483333333333333	-.161666666666667	-.351666666666667	-.0320999999999998	.1733	-.2184	.0404	27	1	4.4	3.33333333333333	4.08333333333333	3.53333333333333	61
1282	Norway	26	Female	1	1	0	4.51	-1.64	1.42	-1.08366666666667	.159444444444444	-.911666666666667	-.951666666666666	-.0320999999999998	.1733	-.2184	.0404	23	1	3.73333333333333	3.44444444444444	3.33333333333333	2.93333333333333	55
1283	Norway	38	Male	1	1	0	-1.49	.36	.420000000000002	-.283666666666667	-.840555555555556	.171666666666666	-.285	-.0320999999999998	.1733	-.2184	.0404	17	3	4.53333333333333	2.44444444444444	4.41666666666667	3.6	54
1284	Norway	45	Female	0	0	0	4.51	.36	8.42	-.350333333333333	-1.285	-.161666666666667	-.485	-.0320999999999998	.1733	-.2184	.0404	23	3	4.46666666666667	2	4.08333333333333	3.4	62
1285	Norway	43	Male	1	1	0	7.51	-.64	-1.58	.249666666666666	.159444444444444	.505	-.751666666666667	-.0320999999999998	.1733	-.2184	.0404	26	2	5.06666666666667	3.44444444444444	4.75	3.13333333333333	52
1286	Norway	29	Female	0	1	1	6.51	-.64	-.579999999999998	.249666666666666	-.285	.421666666666666	.181666666666667	-.0320999999999998	.1733	-.2184	.0404	25	2	5.06666666666667	3	4.66666666666667	4.06666666666667	53
1287	Norway	19	Male	1	1	0	31.51	-.64	28.42	-.150333333333334	-.618333333333334	-.828333333333333	-.085	-.0320999999999998	.1733	-.2184	.0404	40	2	4.66666666666667	2.66666666666667	3.41666666666667	3.8	82
1288	Norway	26	Male	0	1	1	27.51	-.64	19.42	-.150333333333333	-.951666666666667	-.661666666666667	-.818333333333333	-.0320999999999998	.1733	-.2184	.0404	41	2	4.66666666666667	2.33333333333333	3.58333333333333	3.06666666666667	73
1289	Norway	36	Female	1	0	1	24.51	.36	19.42	.516333333333334	.159444444444444	.421666666666667	-.818333333333333	-.0320999999999998	.1733	-.2184	.0404	43	3	5.33333333333333	3.44444444444444	4.66666666666667	3.06666666666667	73
1290	Norway	24	Female	1	0	0	31.51	-.64	24.42	-.417	.159444444444444	-.411666666666666	-.218333333333333	-.0320999999999998	.1733	-.2184	.0404	35	2	4.4	3.44444444444444	3.83333333333333	3.66666666666667	78
1291	Norway	18	Female	0	1	1	-6.49	-1.64	-10.58	.316333333333333	-1.285	.338333333333333	-1.685	-.0320999999999998	.1733	-.2184	.0404	12	1	5.13333333333333	2	4.58333333333333	2.2	43
1292	Norway	19	Male	1	1	0	1.51	-.64	11.42	-.417	-.729444444444444	-.328333333333333	-.418333333333333	-.0320999999999998	.1733	-.2184	.0404	20	2	4.4	2.55555555555556	3.91666666666667	3.46666666666667	65
1293	Norway	58	Male	0	1	1	1.51	-.64	.420000000000002	.183	-.396111111111111	-.0783333333333331	-.618333333333333	-.0320999999999998	.1733	-.2184	.0404	20	2	5	2.88888888888889	4.16666666666667	3.26666666666667	54
1294	Norway	22	Female	1	0	0	-5.49	-1.64	-14.58	.916333333333333	.0483333333333333	.671666666666667	.315	-.0320999999999998	.1733	-.2184	.0404	13	1	5.73333333333333	3.33333333333333	4.91666666666667	4.2	39
1295	Norway	27	Male	1	0	0	21.51	.36	17.42	.116333333333333	-.951666666666667	-.911666666666667	-.0850000000000004	-.0320999999999998	.1733	-.2184	.0404	40	3	4.93333333333333	2.33333333333333	3.33333333333333	3.8	71
1296	Norway	51	Female	0	0	1	-10.49	1.36	-17.58	.0496666666666661	-.285	-1.16166666666667	.248333333333333	-.0320999999999998	.1733	-.2184	.0404	8	4	4.86666666666667	3	3.08333333333333	4.13333333333333	36
1297	Norway	59	Female	1	1	1	5.51	1.36	10.42	-1.217	-.396111111111111	-.245	-.485	-.0320999999999998	.1733	-.2184	.0404	24	4	3.6	2.88888888888889	4	3.4	64
1298	Norway	51	Female	1	1	0	16.51	1.36	9.42	.916333333333333	-.173888888888889	-.161666666666667	.914999999999999	-.0320999999999998	.1733	-.2184	.0404	35	4	5.73333333333333	3.11111111111111	4.08333333333333	4.8	63
1299	Norway	43	Female	1	1	1	-8.49	-.64	-4.58	.249666666666666	.492777777777778	.0883333333333329	-.151666666666666	-.0320999999999998	.1733	-.2184	.0404	10	2	5.06666666666667	3.77777777777778	4.33333333333333	3.73333333333333	49
1300	Norway	65	Male	1	1	1	-11.49	1.36	-13.58	-.750333333333334	-.0627777777777783	-1.16166666666667	-.285	-.0320999999999998	.1733	-.2184	.0404	7	4	4.06666666666667	3.22222222222222	3.08333333333333	3.6	40
1301	Norway	26	Male	1	0	0	21.51	-.64	18.42	.316333333333333	-.729444444444445	.505	-1.085	-.0320999999999998	.1733	-.2184	.0404	40	2	5.13333333333333	2.55555555555556	4.75	2.8	72
1302	Norway	19	Female	1	1	1	11.51	.36	5.42	.383	.0483333333333333	-.245	.648333333333333	-.0320999999999998	.1733	-.2184	.0404	30	3	5.2	3.33333333333333	4	4.53333333333333	59
1303	Norway	37	Female	1	1	1	-.489999999999998	.36	-5.58	-1.28366666666667	.826111111111111	.00499999999999989	-.285	-.0320999999999998	.1733	-.2184	.0404	18	3	3.53333333333333	4.11111111111111	4.25	3.6	48
1304	Norway	50	Male	1	1	1	-16.49	-1.64	-25.58	-1.217	.492777777777778	-.495	-.0183333333333326	-.0320999999999998	.1733	-.2184	.0404	2	1	3.6	3.77777777777778	3.75	3.86666666666667	28
1305	Norway	41	Female	1	1	1	-8.49	-.64	-12.58	.782999999999999	.937222222222222	.671666666666667	.648333333333333	-.0320999999999998	.1733	-.2184	.0404	10	2	5.6	4.22222222222222	4.91666666666667	4.53333333333333	41
1306	Norway	55	Female	1	1	0	4.51	-.64	7.42	.449666666666666	-.0627777777777783	.338333333333334	.648333333333333	-.0320999999999998	.1733	-.2184	.0404	23	2	5.26666666666667	3.22222222222222	4.58333333333333	4.53333333333333	61
1307	Norway	48	Female	1	1	0	4.51	-.64	7.42	.583	2.04833333333333	.921666666666667	1.515	-.0320999999999998	.1733	-.2184	.0404	23	2	5.4	5.33333333333333	5.16666666666667	5.4	61
1308	Norway	83	Female	1	1	0	4.51	-.64	7.42	.183	1.49277777777778	.671666666666666	1.04833333333333	-.0320999999999998	.1733	-.2184	.0404	23	2	5	4.77777777777778	4.91666666666667	4.93333333333333	61
1309	Norway	59	Male	1	1	0	-1.49	1.36	2.42	-.217000000000001	-.396111111111111	-.661666666666667	.781666666666666	-.0320999999999998	.1733	-.2184	.0404	17	4	4.6	2.88888888888889	3.58333333333333	4.66666666666667	56
1310	Norway	23	Male	1	0	0	27.51	-1.64	19.42	.0496666666666661	-.840555555555556	-.161666666666666	-.151666666666667	-.0320999999999998	.1733	-.2184	.0404	41	1	4.86666666666667	2.44444444444444	4.08333333333333	3.73333333333333	73
1311	Norway	60	Male	1	1	0	-11.49	.36	-6.58	.516333333333334	.381666666666666	.588333333333334	-.285	-.0320999999999998	.1733	-.2184	.0404	7	3	5.33333333333333	3.66666666666667	4.83333333333333	3.6	47
1312	Norway	75	Female	1	1	1	-8.49	1.36	-7.58	.183	1.715	.671666666666667	1.115	-.0320999999999998	.1733	-.2184	.0404	10	4	5	5	4.91666666666667	5	46
1313	Norway	23	Female	1	1	1	1.51	1.36	16.42	.316333333333333	-.0627777777777783	.421666666666667	.448333333333334	-.0320999999999998	.1733	-.2184	.0404	20	4	5.13333333333333	3.22222222222222	4.66666666666667	4.33333333333333	70
1314	Norway	73	Male	0	1	0	-3.49	.36	-7.58	-.817	-.951666666666667	-.245	-.0183333333333335	-.0320999999999998	.1733	-.2184	.0404	15	3	4	2.33333333333333	4	3.86666666666667	46
1315	Norway	39	Female	1	1	0	11.51	1.36	18.42	-.0170000000000003	-.840555555555556	.0883333333333329	-.0183333333333335	-.0320999999999998	.1733	-.2184	.0404	30	4	4.8	2.44444444444444	4.33333333333333	3.86666666666667	72
1316	Norway	42	Female	1	1	0	12.51	1.36	15.42	.583	-.951666666666667	-.661666666666667	-.551666666666667	-.0320999999999998	.1733	-.2184	.0404	31	4	5.4	2.33333333333333	3.58333333333333	3.33333333333333	69
1317	Norway	50	Male	1	0	0	18.51	.36	13.42	-.150333333333333	-.951666666666667	-.745	-.751666666666666	-.0320999999999998	.1733	-.2184	.0404	37	3	4.66666666666667	2.33333333333333	3.5	3.13333333333333	67
1318	Norway	41	Female	0	1	0	-8.49	1.36	-6.58	.516333333333333	-.729444444444444	-.328333333333334	-.818333333333333	-.0320999999999998	.1733	-.2184	.0404	10	4	5.33333333333333	2.55555555555556	3.91666666666667	3.06666666666667	47
1319	Norway	50	Male	1	0	1	17.51	1.36	-1.58	.716333333333333	-.173888888888889	-1.495	-1.21833333333333	-.0320999999999998	.1733	-.2184	.0404	36	4	5.53333333333333	3.11111111111111	2.75	2.66666666666667	52
1320	Norway	42	Female	1	1	0	10.51	-1.64	8.42	-1.217	-1.72944444444444	.421666666666667	-1.55166666666667	-.0320999999999998	.1733	-.2184	.0404	29	1	3.6	1.55555555555556	4.66666666666667	2.33333333333333	62
1321	Norway	50	Female	1	0	1	-13.99	.36	-22.58	-.0170000000000003	.937222222222222	-.745000000000001	-.551666666666666	-.0320999999999998	.1733	-.2184	.0404	4.5	3	4.8	4.22222222222222	3.5	3.33333333333333	31
1322	Norway	22	Female	1	0	1	-4.49	1.36	2.42	.049666666666667	1.715	.671666666666667	1.115	-.0320999999999998	.1733	-.2184	.0404	14	4	4.86666666666667	5	4.91666666666667	5	56
1323	Norway	82	Female	1	1	1	-2.49	.36	-10.58	-.217000000000001	-1.285	-1.41166666666667	.315	-.0320999999999998	.1733	-.2184	.0404	16	3	4.6	2	2.83333333333333	4.2	43
1324	Norway	67	Female	1	1	1	-8.49	-.64	-4.58	-.150333333333333	1.82611111111111	.421666666666667	.981666666666666	-.0320999999999998	.1733	-.2184	.0404	10	2	4.66666666666667	5.11111111111111	4.66666666666667	4.86666666666667	49
1325	Norway	25	Female	1	0	0	5.51	-.64	-.579999999999998	.316333333333333	-.173888888888889	-.0783333333333331	.248333333333334	-.0320999999999998	.1733	-.2184	.0404	24	2	5.13333333333333	3.11111111111111	4.16666666666667	4.13333333333333	53
1326	Norway	61	Female	1	1	0	-12.49	.36	-8.58	-.150333333333334	.492777777777777	.0883333333333329	.181666666666667	-.0320999999999998	.1733	-.2184	.0404	6	3	4.66666666666667	3.77777777777778	4.33333333333333	4.06666666666667	45
1327	Norway	37	Female	1	0	1	17.51	-.64	18.42	.916333333333333	1.04833333333333	.505	.915000000000001	-.0320999999999998	.1733	-.2184	.0404	36	2	5.73333333333333	4.33333333333333	4.75	4.8	72
1328	Norway	29	Female	1	0	0	5.51	.36	-.579999999999998	-1.417	-.618333333333334	-.661666666666667	-.218333333333333	-.0320999999999998	.1733	-.2184	.0404	24	3	3.4	2.66666666666667	3.58333333333333	3.66666666666667	53
1329	Norway	39	Female	0	0	1	-14.49	1.36	-10.58	-.0170000000000003	.0483333333333333	.421666666666666	.115	-.0320999999999998	.1733	-.2184	.0404	4	4	4.8	3.33333333333333	4.66666666666667	4	43
1330	Norway	40	Female	1	0	0	7.51	-.64	1.42	-.617	.492777777777777	-1.07833333333333	.515000000000001	-.0320999999999998	.1733	-.2184	.0404	26	2	4.2	3.77777777777778	3.16666666666667	4.4	55
1331	Norway	41	Female	1	0	1	-13.49	.36	-21.58	-.617000000000001	.381666666666666	.0883333333333329	-.618333333333333	-.0320999999999998	.1733	-.2184	.0404	5	3	4.2	3.66666666666667	4.33333333333333	3.26666666666667	32
1332	Norway	75	Female	1	0	1	-13.99	.36	-10.58	-.483666666666667	1.15944444444444	.171666666666666	.648333333333333	-.0320999999999998	.1733	-.2184	.0404	4.5	3	4.33333333333333	4.44444444444444	4.41666666666667	4.53333333333333	43
1333	Norway	23	Male	1	1	1	-8.49	.36	1.42	.383	.381666666666666	.421666666666667	.248333333333334	-.0320999999999998	.1733	-.2184	.0404	10	3	5.2	3.66666666666667	4.66666666666667	4.13333333333333	55
1334	Norway	53	Female	1	1	1	-5.49	1.36	-6.58	.383000000000001	-.729444444444445	.505	-.0850000000000004	-.0320999999999998	.1733	-.2184	.0404	13	4	5.2	2.55555555555556	4.75	3.8	47
1335	Norway	45	Male	1	1	0	15.51	-.64	13.42	.183	.159444444444444	-.328333333333333	.0483333333333338	-.0320999999999998	.1733	-.2184	.0404	34	2	5	3.44444444444444	3.91666666666667	3.93333333333333	67
1336	Norway	66	Female	0	1	1	-16.49	.36	-11.58	.183	-.285	-.328333333333333	.981666666666666	-.0320999999999998	.1733	-.2184	.0404	2	3	5	3	3.91666666666667	4.86666666666667	42
1337	Norway	54	Female	1	1	1	11.51	-.64	8.42	.383	-1.285	-.911666666666667	-.218333333333333	-.0320999999999998	.1733	-.2184	.0404	30	2	5.2	2	3.33333333333333	3.66666666666667	62
1338	Norway	32	Female	1	1	1	-13.49	.36	-8.58	-2.08366666666667	-.285	-1.245	-1.285	-.0320999999999998	.1733	-.2184	.0404	5	3	2.73333333333333	3	3	2.6	45
1339	Norway	89	Female	0	1	0	6.51	-.64	-2.58	.249666666666666	-.951666666666667	.255	-.951666666666666	-.0320999999999998	.1733	-.2184	.0404	25	2	5.06666666666667	2.33333333333333	4.5	2.93333333333333	51
1340	Norway	37	Male	1	0	1	3.51	.36	-2.58	.049666666666667	-.285	.00499999999999989	-.485	-.0320999999999998	.1733	-.2184	.0404	22	3	4.86666666666667	3	4.25	3.4	51
1341	Norway	21	Female	1	1	1	-8.49	.36	.420000000000002	.649666666666667	-.285	.671666666666667	-.085	-.0320999999999998	.1733	-.2184	.0404	10	3	5.46666666666667	3	4.91666666666667	3.8	54
1342	Norway	34	Female	1	0	1	-3.49	.36	5.42	.849666666666667	-.507222222222223	-.078333333333334	-.0183333333333335	-.0320999999999998	.1733	-.2184	.0404	15	3	5.66666666666667	2.77777777777778	4.16666666666667	3.86666666666667	59
1343	Norway	40	Female	1	1	0	-.489999999999998	-.64	11.42	.716333333333333	-1.61833333333333	.588333333333333	-.951666666666667	-.0320999999999998	.1733	-.2184	.0404	18	2	5.53333333333333	1.66666666666667	4.83333333333333	2.93333333333333	65
1344	Norway	40	Female	0	0	1	1.51	-.64	-6.58	-.283666666666667	-.0627777777777774	-.828333333333334	.515000000000001	-.0320999999999998	.1733	-.2184	.0404	20	2	4.53333333333333	3.22222222222222	3.41666666666667	4.4	47
1345	Norway	28	Female	1	0	1	5.51	-.64	-2.58	.0496666666666661	-1.50722222222222	-.328333333333333	-.418333333333333	-.0320999999999998	.1733	-.2184	.0404	24	2	4.86666666666667	1.77777777777778	3.91666666666667	3.46666666666667	51
1346	Norway	61	Female	1	1	1	-1.49	1.36	-7.58	.0496666666666661	1.38166666666667	.0883333333333338	.981666666666666	-.0320999999999998	.1733	-.2184	.0404	17	4	4.86666666666667	4.66666666666667	4.33333333333333	4.86666666666667	46
1347	Norway	51	Female	1	1	0	11.51	-.64	7.42	.849666666666667	-.173888888888889	-.661666666666667	.0483333333333338	-.0320999999999998	.1733	-.2184	.0404	30	2	5.66666666666667	3.11111111111111	3.58333333333333	3.93333333333333	61
1348	Norway	60	Female	1	1	1	-5.49	.36	-14.58	.716333333333334	.937222222222222	.755	.448333333333334	-.0320999999999998	.1733	-.2184	.0404	13	3	5.53333333333333	4.22222222222222	5	4.33333333333333	39
1349	Norway	25	Male	1	1	0	11.51	-.64	17.42	-1.617	-1.39611111111111	-1.16166666666667	-1.21833333333333	-.0320999999999998	.1733	-.2184	.0404	30	2	3.2	1.88888888888889	3.08333333333333	2.66666666666667	71
1350	Norway	23	Female	0	1	1	6.51	-.64	6.42	.783	-1.06277777777778	.171666666666667	.0483333333333338	-.0320999999999998	.1733	-.2184	.0404	25	2	5.6	2.22222222222222	4.41666666666667	3.93333333333333	60
1351	Norway	28	Male	1	1	1	23.51	.36	17.42	-.750333333333334	-.0627777777777783	-.161666666666666	-.085	-.0320999999999998	.1733	-.2184	.0404	42	3	4.06666666666667	3.22222222222222	4.08333333333333	3.8	71
1352	Norway	56	Male	0	0	1	-8.49	.36	5.42	.183	-.507222222222222	-.328333333333334	-.218333333333333	-.0320999999999998	.1733	-.2184	.0404	10	3	5	2.77777777777778	3.91666666666667	3.66666666666667	59
1353	Norway	43	Female	0	1	1	6.51	.36	-4.58	-.0170000000000003	-.507222222222223	-.411666666666666	-.685	-.0320999999999998	.1733	-.2184	.0404	25	3	4.8	2.77777777777778	3.83333333333333	3.2	49
1354	Norway	47	Male	1	1	1	1.51	.36	-1.58	-.283666666666667	1.49277777777778	.338333333333333	.848333333333334	-.0320999999999998	.1733	-.2184	.0404	20	3	4.53333333333333	4.77777777777778	4.58333333333333	4.73333333333333	52
1355	Norway	21	Female	1	1	1	16.51	.36	8.42	.116333333333333	1.715	.505	1.115	-.0320999999999998	.1733	-.2184	.0404	35	3	4.93333333333333	5	4.75	5	62
1356	Norway	62	Female	1	1	0	1.51	.36	1.42	.449666666666666	1.27055555555556	.755	.515000000000001	-.0320999999999998	.1733	-.2184	.0404	20	3	5.26666666666667	4.55555555555556	5	4.4	55
1357	Norway	48	Female	1	0	1	-8.49	.36	-1.58	-.350333333333333	-1.06277777777778	-.661666666666667	.0483333333333338	-.0320999999999998	.1733	-.2184	.0404	10	3	4.46666666666667	2.22222222222222	3.58333333333333	3.93333333333333	52
1358	Norway	23	Female	1	0	1	8.51	-.64	12.42	.249666666666666	1.715	.338333333333334	1.115	-.0320999999999998	.1733	-.2184	.0404	27	2	5.06666666666667	5	4.58333333333333	5	66
1359	Norway	25	Female	1	1	0	16.51	1.36	12.42	-.417000000000001	1.27055555555556	.255	.781666666666667	-.0320999999999998	.1733	-.2184	.0404	35	4	4.4	4.55555555555556	4.5	4.66666666666667	66
1360	Norway	34	Male	1	1	0	21.51	-1.64	15.42	1.11633333333333	.492777777777778	.505	-.218333333333333	-.0320999999999998	.1733	-.2184	.0404	40	1	5.93333333333333	3.77777777777778	4.75	3.66666666666667	69
1361	Norway	49	Female	0	1	1	-8.49	1.36	8.42	.116333333333333	1.27055555555556	.338333333333334	.981666666666666	-.0320999999999998	.1733	-.2184	.0404	10	4	4.93333333333333	4.55555555555556	4.58333333333333	4.86666666666667	62
1362	Norway	71	Female	1	1	0	-5.49	.36	3.42	.782999999999999	2.27055555555556	1.08833333333333	1.24833333333333	-.0320999999999998	.1733	-.2184	.0404	13	3	5.6	5.55555555555556	5.33333333333333	5.13333333333333	57
1363	Norway	49	Male	0	1	0	19.51	-.64	10.42	-.417	-1.285	-.411666666666667	-1.01833333333333	-.0320999999999998	.1733	-.2184	.0404	38	2	4.4	2	3.83333333333333	2.86666666666667	64
1364	Norway	18	Male	1	1	0	-3.49	.36	-3.58	.249666666666666	-.507222222222223	-.245	-1.01833333333333	-.0320999999999998	.1733	-.2184	.0404	15	3	5.06666666666667	2.77777777777778	4	2.86666666666667	50
1365	Norway	16	Female	1	1	0	1.51	-.64	8.42	-.217000000000001	-.729444444444445	-.911666666666667	-.551666666666666	-.0320999999999998	.1733	-.2184	.0404	20	2	4.6	2.55555555555556	3.33333333333333	3.33333333333333	62
1366	Norway	34	Male	1	1	1	17.51	-.64	10.42	-.0170000000000012	-.729444444444444	-.745000000000001	-.685	-.0320999999999998	.1733	-.2184	.0404	36	2	4.8	2.55555555555556	3.5	3.2	64
1367	Norway	36	Female	1	1	0	9.51	.36	9.42	-.750333333333334	-.729444444444444	-.578333333333333	.0483333333333329	-.0320999999999998	.1733	-.2184	.0404	28	3	4.06666666666667	2.55555555555556	3.66666666666667	3.93333333333333	63
1368	Norway	48	Female	1	0	1	40.51	-.64	-3.58	-3.28366666666667	-2.285	-3.245	-2.885	-.0320999999999998	.1733	-.2184	.0404	39	2	1.53333333333333	1	1	1	50
1369	Norway	74	Male	1	0	0	1.51	-.64	-3.58	-.817	.715	-.245	.115	-.0320999999999998	.1733	-.2184	.0404	20	2	4	4	4	4	50
1370	Poland	30	Female	0	0	0	1.56	-2.3	4.29	.121333333333333	-.981111111111111	.359666666666667	-.552666666666666	.1629	-.2417	.0936000000000003	-.1586	10	1	5.13333333333333	1.88888888888889	4.91666666666667	3.13333333333333	45
1371	Poland	40	Female	1	1	1	-5.44	.7	-2.71	.121333333333334	-.87	-.390333333333334	.114	.1629	-.2417	.0936000000000003	-.1586	3	4	5.13333333333333	2	4.16666666666667	3.8	38
1372	Poland	37	Female	1	0	1	-4.44	.7	-2.71	-.278666666666667	1.24111111111111	-.807	1.04733333333333	.1629	-.2417	.0936000000000003	-.1586	4	4	4.73333333333333	4.11111111111111	3.75	4.73333333333333	38
1373	Poland	26	Female	0	1	0	1.56	.7	-.710000000000001	-.0119999999999996	.685555555555556	-.140333333333333	.914	.1629	-.2417	.0936000000000003	-.1586	10	4	5	3.55555555555556	4.41666666666667	4.6	40
1374	Poland	46	Female	1	1	1	6.56	-.3	-.710000000000001	-.412	-.536666666666667	.193	.114000000000001	.1629	-.2417	.0936000000000003	-.1586	15	3	4.6	2.33333333333333	4.75	3.8	40
1375	Poland	47	Female	1	0	1	-2.44	-.3	-5.71	-.278666666666667	-.758888888888889	-.723666666666667	-.0193333333333334	.1629	-.2417	.0936000000000003	-.1586	6	3	4.73333333333333	2.11111111111111	3.83333333333333	3.66666666666667	35
1376	Poland	25	Female	1	1	0	-.44	-.3	11.29	.588	.463333333333333	.859666666666667	1.58066666666667	.1629	-.2417	.0936000000000003	-.1586	8	3	5.6	3.33333333333333	5.41666666666667	5.26666666666667	52
1377	Poland	25	Female	0	1	1	6.56	-.3	9.29	.721333333333334	-.87	.359666666666667	.247333333333333	.1629	-.2417	.0936000000000003	-.1586	15	3	5.73333333333333	2	4.91666666666667	3.93333333333333	50
1378	Poland	55	Female	0	0	1	-3.44	-.3	9.29	-.212	-.203333333333334	.0263333333333327	.514	.1629	-.2417	.0936000000000003	-.1586	5	3	4.8	2.66666666666667	4.58333333333333	4.2	50
1379	Poland	39	Female	1	0	1	2.56	-.3	.289999999999999	.454666666666667	-.314444444444445	-.473666666666666	-1.01933333333333	.1629	-.2417	.0936000000000003	-.1586	11	3	5.46666666666667	2.55555555555556	4.08333333333333	2.66666666666667	41
1380	Poland	38	Female	1	1	1	9.56	-1.3	2.29	-.212	.352222222222222	-.140333333333333	.180666666666666	.1629	-.2417	.0936000000000003	-.1586	18	2	4.8	3.22222222222222	4.41666666666667	3.86666666666667	43
1381	Poland	29	Female	1	1	1	-3.44	-.3	-6.71	-.0786666666666669	.685555555555556	-.557	.447333333333334	.1629	-.2417	.0936000000000003	-.1586	5	3	4.93333333333333	3.55555555555556	4	4.13333333333333	34
1382	Poland	37	Female	0	0	1	-4.44	.7	-10.71	.388000000000001	-.758888888888889	-.640333333333334	-1.086	.1629	-.2417	.0936000000000003	-.1586	4	4	5.4	2.11111111111111	3.91666666666667	2.6	30
1383	Poland	27	Female	0	1	1	-3.44	-1.3	9.29	-.278666666666666	-.092222222222222	.276333333333334	-.352666666666666	.1629	-.2417	.0936000000000003	-.1586	5	2	4.73333333333333	2.77777777777778	4.83333333333333	3.33333333333333	50
1384	Poland	37	Female	1	0	1	-6.44	.7	8.29	-.212	-.092222222222222	-.0570000000000004	-.0859999999999999	.1629	-.2417	.0936000000000003	-.1586	2	4	4.8	2.77777777777778	4.5	3.6	49
1385	Poland	51	Female	1	1	1	-2.44	.7	6.29	-.412	-.647777777777778	-.307	-.152666666666667	.1629	-.2417	.0936000000000003	-.1586	6	4	4.6	2.22222222222222	4.25	3.53333333333333	47
1386	Poland	51	Female	0	1	1	11.56	.7	15.29	.388000000000001	-.203333333333334	.276333333333334	.780666666666667	.1629	-.2417	.0936000000000003	-.1586	20	4	5.4	2.66666666666667	4.83333333333333	4.46666666666667	56
1387	Poland	30	Female	0	0	0	16.56	.7	22.29	-.078666666666666	-.314444444444444	.776333333333333	-.152666666666667	.1629	-.2417	.0936000000000003	-.1586	25	4	4.93333333333333	2.55555555555556	5.33333333333333	3.53333333333333	63
1388	Poland	38	Female	1	0	1	-6.94	1.7	-1.71	.0546666666666669	-.092222222222222	-.557000000000001	.647333333333334	.1629	-.2417	.0936000000000003	-.1586	1.5	5	5.06666666666667	2.77777777777778	4	4.33333333333333	39
1389	Poland	57	Female	1	1	1	-3.44	-.3	-4.71	-.078666666666666	.0188888888888887	-.307	.514	.1629	-.2417	.0936000000000003	-.1586	5	3	4.93333333333333	2.88888888888889	4.25	4.2	36
1390	Poland	49	Female	1	1	1	-5.44	-.3	.289999999999999	-.212	.685555555555556	-.390333333333334	1.04733333333333	.1629	-.2417	.0936000000000003	-.1586	3	3	4.8	3.55555555555556	4.16666666666667	4.73333333333333	41
1391	Poland	24	Female	1	0	1	4.56	.7	.289999999999999	-.412	2.35222222222222	.859666666666667	.180666666666666	.1629	-.2417	.0936000000000003	-.1586	13	4	4.6	5.22222222222222	5.41666666666667	3.86666666666667	41
1392	Poland	43	Female	1	1	1	-3.44	.7	-9.71	.321333333333334	.0188888888888892	.109666666666667	-.286	.1629	-.2417	.0936000000000003	-.1586	5	4	5.33333333333333	2.88888888888889	4.66666666666667	3.4	31
1393	Poland	38	Female	1	0	1	.56	1.7	-4.71	-.278666666666667	.463333333333333	-.223666666666667	.980666666666666	.1629	-.2417	.0936000000000003	-.1586	9	5	4.73333333333333	3.33333333333333	4.33333333333333	4.66666666666667	36
1394	Poland	28	Female	1	0	1	-7.94	.7	-.710000000000001	.121333333333334	-.536666666666667	-1.14033333333333	-.486	.1629	-.2417	.0936000000000003	-.1586	1	4	5.13333333333333	2.33333333333333	3.41666666666667	3.2	40
1395	Poland	44	Female	1	1	1	3.56	-.3	.289999999999999	-.078666666666666	.463333333333333	-.390333333333334	-.286	.1629	-.2417	.0936000000000003	-.1586	12	3	4.93333333333333	3.33333333333333	4.16666666666667	3.4	41
1396	Poland	43	Female	1	0	1	-6.44	.7	-1.71	.388	-.314444444444444	.359666666666667	-.686	.1629	-.2417	.0936000000000003	-.1586	2	4	5.4	2.55555555555556	4.91666666666667	3	39
1397	Poland	17	Female	1	1	1	.56	.7	8.29	.854666666666668	.241111111111111	.359666666666666	.780666666666667	.1629	-.2417	.0936000000000003	-.1586	9	4	5.86666666666667	3.11111111111111	4.91666666666667	4.46666666666667	49
1398	Poland	22	Male	1	1	1	1.56	.7	1.29	.254666666666668	-.647777777777777	-.0570000000000004	-.352666666666666	.1629	-.2417	.0936000000000003	-.1586	10	4	5.26666666666667	2.22222222222222	4.5	3.33333333333333	42
1399	Poland	25	Female	1	0	1	-.44	-.3	6.29	.921333333333334	-1.20333333333333	.442999999999999	.247333333333333	.1629	-.2417	.0936000000000003	-.1586	8	3	5.93333333333333	1.66666666666667	5	3.93333333333333	47
1400	Poland	38	Female	1	1	1	11.56	1.7	9.29	-.212	-.647777777777778	-.140333333333334	-.552666666666667	.1629	-.2417	.0936000000000003	-.1586	20	5	4.8	2.22222222222222	4.41666666666667	3.13333333333333	50
1401	Poland	44	Female	0	0	1	-4.44	1.7	-4.71	-.545333333333333	-.203333333333334	.526333333333333	-1.61933333333333	.1629	-.2417	.0936000000000003	-.1586	4	5	4.46666666666667	2.66666666666667	5.08333333333333	2.06666666666667	36
1402	Poland	24	Male	0	0	1	-6.44	-1.3	15.29	.588000000000001	-.647777777777778	-.473666666666667	1.314	.1629	-.2417	.0936000000000003	-.1586	2	2	5.6	2.22222222222222	4.08333333333333	5	56
1403	Poland	40	Female	1	0	1	.56	1.7	1.29	.454666666666667	.13	-.0570000000000004	.580666666666667	.1629	-.2417	.0936000000000003	-.1586	9	5	5.46666666666667	3	4.5	4.26666666666667	42
1404	Poland	38	Female	1	0	1	-7.44	-.3	-13.71	-.0119999999999987	-.314444444444444	-.807	.047333333333333	.1629	-.2417	.0936000000000003	-.1586	1	3	5	2.55555555555556	3.75	3.73333333333333	27
1405	Poland	37	Female	0	0	0	21.56	-1.3	25.29	-.745333333333333	.685555555555556	-.0570000000000004	.447333333333334	.1629	-.2417	.0936000000000003	-.1586	30	2	4.26666666666667	3.55555555555556	4.5	4.13333333333333	66
1406	Poland	61	Male	1	1	1	1.56	1.7	-2.71	.0546666666666669	-.314444444444445	-.223666666666666	.380666666666666	.1629	-.2417	.0936000000000003	-.1586	10	5	5.06666666666667	2.55555555555556	4.33333333333333	4.06666666666667	38
1407	Poland	25	Male	1	1	1	1.56	1.7	1.29	.254666666666667	-.758888888888889	.693	.447333333333333	.1629	-.2417	.0936000000000003	-.1586	10	5	5.26666666666667	2.11111111111111	5.25	4.13333333333333	42
1408	Poland	58	Female	1	0	1	2.56	-.3	3.29	.321333333333334	-.203333333333334	-.223666666666667	-.552666666666667	.1629	-.2417	.0936000000000003	-.1586	11	3	5.33333333333333	2.66666666666667	4.33333333333333	3.13333333333333	44
1409	Poland	43	Female	1	1	1	1.56	-.3	-1.71	-.278666666666667	.241111111111111	.359666666666667	-.819333333333334	.1629	-.2417	.0936000000000003	-.1586	10	3	4.73333333333333	3.11111111111111	4.91666666666667	2.86666666666667	39
1410	Poland	17	Female	1	0	1	-6.94	-2.3	-6.71	.788	.241111111111111	.359666666666667	-.486	.1629	-.2417	.0936000000000003	-.1586	1.5	1	5.8	3.11111111111111	4.91666666666667	3.2	34
1411	Poland	37	Female	1	1	1	-2.44	.7	5.29	-.0119999999999987	.241111111111111	.276333333333334	.514	.1629	-.2417	.0936000000000003	-.1586	6	4	5	3.11111111111111	4.83333333333333	4.2	46
1412	Poland	28	Female	1	1	1	-4.44	1.7	-4.71	-.0786666666666669	1.24111111111111	.526333333333333	-.0193333333333334	.1629	-.2417	.0936000000000003	-.1586	4	5	4.93333333333333	4.11111111111111	5.08333333333333	3.66666666666667	36
1413	Poland	45	Female	1	0	1	6.56	.7	-.710000000000001	.121333333333334	.241111111111111	.443	.580666666666667	.1629	-.2417	.0936000000000003	-.1586	15	4	5.13333333333333	3.11111111111111	5	4.26666666666667	40
1414	Poland	43	Female	1	0	1	6.56	.7	1.29	-.078666666666666	-.314444444444445	-.390333333333334	-.419333333333333	.1629	-.2417	.0936000000000003	-.1586	15	4	4.93333333333333	2.55555555555556	4.16666666666667	3.26666666666667	42
1415	Poland	35	Female	1	1	1	16.56	-.3	7.29	.388000000000001	-.314444444444445	.109666666666667	-.152666666666666	.1629	-.2417	.0936000000000003	-.1586	25	3	5.4	2.55555555555556	4.66666666666667	3.53333333333333	48
1416	Poland	28	Female	1	1	1	3.56	.7	-1.71	.588	-.536666666666667	-.307	.180666666666666	.1629	-.2417	.0936000000000003	-.1586	12	4	5.6	2.33333333333333	4.25	3.86666666666667	39
1417	Poland	38	Female	1	0	1	-3.44	.7	-.710000000000001	-.145333333333333	.0188888888888892	.693000000000001	.314	.1629	-.2417	.0936000000000003	-.1586	5	4	4.86666666666667	2.88888888888889	5.25	4	40
1418	Poland	50	Female	1	0	0	2.56	-.3	-.710000000000001	-.812	1.57444444444444	-.390333333333333	-.0193333333333334	.1629	-.2417	.0936000000000003	-.1586	11	3	4.2	4.44444444444444	4.16666666666667	3.66666666666667	40
1419	Poland	48	Female	1	1	1	-.44	.7	-6.71	-.078666666666666	-.425555555555555	-.223666666666667	-.152666666666666	.1629	-.2417	.0936000000000003	-.1586	8	4	4.93333333333333	2.44444444444444	4.33333333333333	3.53333333333333	34
1420	Poland	23	Female	1	0	1	-3.44	.7	-7.71	-.345333333333333	.907777777777777	-.223666666666667	-.152666666666666	.1629	-.2417	.0936000000000003	-.1586	5	4	4.66666666666667	3.77777777777778	4.33333333333333	3.53333333333333	33
1421	Poland	55	Female	1	1	1	-3.44	.7	-8.71	-.412	-.87	-.223666666666667	-.686	.1629	-.2417	.0936000000000003	-.1586	5	4	4.6	2	4.33333333333333	3	32
1422	Poland	21	Female	1	0	1	-2.44	-.3	-4.71	.254666666666668	-.536666666666667	.859666666666667	.714	.1629	-.2417	.0936000000000003	-.1586	6	3	5.26666666666667	2.33333333333333	5.41666666666667	4.4	36
1423	Poland	34	Female	1	0	1	-7.94	-1.3	-3.71	.188000000000001	.907777777777778	.609666666666666	1.38066666666667	.1629	-.2417	.0936000000000003	-.1586	1	2	5.2	3.77777777777778	5.16666666666667	5.06666666666667	37
1424	Poland	30	Female	1	0	0	-6.44	-2.3	.289999999999999	.321333333333333	.463333333333333	1.10966666666667	.514	.1629	-.2417	.0936000000000003	-.1586	2	1	5.33333333333333	3.33333333333333	5.66666666666667	4.2	41
1425	Poland	51	Female	1	0	1	-3.44	-.3	-9.71	.721333333333334	-.0922222222222229	.0263333333333327	.114	.1629	-.2417	.0936000000000003	-.1586	5	3	5.73333333333333	2.77777777777778	4.58333333333333	3.8	31
1426	Poland	40	Female	1	1	1	6.56	-.3	7.29	-.145333333333332	-.092222222222222	.443	-.619333333333334	.1629	-.2417	.0936000000000003	-.1586	15	3	4.86666666666667	2.77777777777778	5	3.06666666666667	48
1427	Poland	29	Female	1	0	0	-5.44	-.3	-10.71	.521333333333334	1.68555555555556	.776333333333333	.314	.1629	-.2417	.0936000000000003	-.1586	3	3	5.53333333333333	4.55555555555556	5.33333333333333	4	30
1428	Poland	42	Female	0	1	1	-5.44	-.3	-10.71	-.345333333333333	-.092222222222222	-1.057	-.0193333333333334	.1629	-.2417	.0936000000000003	-.1586	3	3	4.66666666666667	2.77777777777778	3.5	3.66666666666667	30
1429	Poland	34	Female	1	0	1	-7.44	-1.3	.289999999999999	.121333333333334	.352222222222222	.609666666666667	.847333333333333	.1629	-.2417	.0936000000000003	-.1586	1	2	5.13333333333333	3.22222222222222	5.16666666666667	4.53333333333333	41
1430	Poland	18	Female	1	1	0	21.56	-2.3	13.29	.521333333333334	1.01888888888889	-.473666666666666	1.58066666666667	.1629	-.2417	.0936000000000003	-.1586	30	1	5.53333333333333	3.88888888888889	4.08333333333333	5.26666666666667	54
1431	Poland	49	Female	1	1	1	-5.94	.7	-.710000000000001	.321333333333334	.241111111111111	.693	.580666666666667	.1629	-.2417	.0936000000000003	-.1586	2.5	4	5.33333333333333	3.11111111111111	5.25	4.26666666666667	40
1432	Poland	31	Female	1	1	1	4.56	1.7	-2.71	.588000000000001	-.314444444444445	.609666666666667	-.886	.1629	-.2417	.0936000000000003	-.1586	13	5	5.6	2.55555555555556	5.16666666666667	2.8	38
1433	Poland	41	Female	1	1	1	-4.44	-.3	-5.71	.454666666666667	.13	-.223666666666666	.847333333333333	.1629	-.2417	.0936000000000003	-.1586	4	3	5.46666666666667	3	4.33333333333333	4.53333333333333	35
1434	Poland	25	Female	1	0	1	-4.44	-1.3	-10.71	.321333333333334	.241111111111111	-.640333333333333	.447333333333334	.1629	-.2417	.0936000000000003	-.1586	4	2	5.33333333333333	3.11111111111111	3.91666666666667	4.13333333333333	30
1435	Poland	44	Female	1	1	1	-3.94	-.3	-9.71	-.0119999999999996	.574444444444445	.526333333333333	-.686	.1629	-.2417	.0936000000000003	-.1586	4.5	3	5	3.44444444444444	5.08333333333333	3	31
1436	Poland	19	Female	1	0	1	-2.44	-.3	-5.71	.454666666666667	-.87	.0263333333333335	.114	.1629	-.2417	.0936000000000003	-.1586	6	3	5.46666666666667	2	4.58333333333333	3.8	35
1437	Poland	47	Female	1	0	1	9.56	-1.3	2.29	-.145333333333332	-.425555555555556	-1.14033333333333	-.552666666666667	.1629	-.2417	.0936000000000003	-.1586	18	2	4.86666666666667	2.44444444444444	3.41666666666667	3.13333333333333	43
1438	Poland	43	Female	1	0	1	-5.94	-.3	-12.71	-.145333333333334	.574444444444444	.776333333333334	-.352666666666666	.1629	-.2417	.0936000000000003	-.1586	2.5	3	4.86666666666667	3.44444444444444	5.33333333333333	3.33333333333333	28
1439	Poland	13	Female	1	1	1	-2.44	-2.3	-4.71	.988	-1.64777777777778	.276333333333333	.580666666666667	.1629	-.2417	.0936000000000003	-.1586	6	1	6	1.22222222222222	4.83333333333333	4.26666666666667	36
1440	Poland	23	Male	1	1	1	-3.44	-.3	6.29	-.212	.13	-.0570000000000004	-.0193333333333334	.1629	-.2417	.0936000000000003	-.1586	5	3	4.8	3	4.5	3.66666666666667	47
1441	Poland	35	Female	0	1	0	-3.44	-.3	-8.71	-.145333333333333	-1.09222222222222	.276333333333334	-.752666666666667	.1629	-.2417	.0936000000000003	-.1586	5	3	4.86666666666667	1.77777777777778	4.83333333333333	2.93333333333333	32
1442	Poland	51	Female	1	0	1	-6.44	-.3	-11.71	-.678666666666666	.0188888888888887	-.473666666666666	.047333333333333	.1629	-.2417	.0936000000000003	-.1586	2	3	4.33333333333333	2.88888888888889	4.08333333333333	3.73333333333333	29
1443	Poland	24	Female	0	1	1	-5.44	.7	-1.71	.588	-1.31444444444444	-.223666666666666	-.0193333333333334	.1629	-.2417	.0936000000000003	-.1586	3	4	5.6	1.55555555555556	4.33333333333333	3.66666666666667	39
1444	Poland	20	Female	0	1	1	-7.44	-.3	1.29	.254666666666667	2.68555555555556	.193	.914	.1629	-.2417	.0936000000000003	-.1586	1	3	5.26666666666667	5.55555555555556	4.75	4.6	42
1445	Poland	27	Male	1	1	1	3.56	-1.3	6.29	-.278666666666667	.0188888888888887	-.723666666666667	.714	.1629	-.2417	.0936000000000003	-.1586	12	2	4.73333333333333	2.88888888888889	3.83333333333333	4.4	47
1446	Poland	36	Female	1	1	1	-6.44	-2.3	-4.71	-.212	1.01888888888889	-.307	1.44733333333333	.1629	-.2417	.0936000000000003	-.1586	2	1	4.8	3.88888888888889	4.25	5.13333333333333	36
1447	Poland	46	Female	1	1	1	-3.44	.7	6.29	-.878666666666667	.463333333333333	-.640333333333333	.580666666666668	.1629	-.2417	.0936000000000003	-.1586	5	4	4.13333333333333	3.33333333333333	3.91666666666667	4.26666666666667	47
1448	Poland	22	Female	1	0	1	-2.44	-1.3	-6.71	-.145333333333332	-.981111111111111	.193	-.0859999999999999	.1629	-.2417	.0936000000000003	-.1586	6	2	4.86666666666667	1.88888888888889	4.75	3.6	34
1449	Poland	28	Female	1	0	1	-7.44	-2.3	-.710000000000001	-.145333333333333	.685555555555556	-.390333333333333	.180666666666666	.1629	-.2417	.0936000000000003	-.1586	1	1	4.86666666666667	3.55555555555556	4.16666666666667	3.86666666666667	40
1450	Poland	38	Female	1	0	1	7.56	-.3	7.29	.321333333333333	1.13	-.307	-.552666666666667	.1629	-.2417	.0936000000000003	-.1586	16	3	5.33333333333333	4	4.25	3.13333333333333	48
1451	Poland	29	Female	1	0	1	-5.44	1.7	-7.71	-.145333333333333	.0188888888888892	-.640333333333333	-.0193333333333334	.1629	-.2417	.0936000000000003	-.1586	3	5	4.86666666666667	2.88888888888889	3.91666666666667	3.66666666666667	33
1452	Poland	40	Female	1	0	1	-7.94	-.3	-14.71	.121333333333334	-.647777777777778	-.390333333333334	.180666666666666	.1629	-.2417	.0936000000000003	-.1586	1	3	5.13333333333333	2.22222222222222	4.16666666666667	3.86666666666667	26
1453	Poland	35	Female	1	0	1	-7.44	-.3	-12.71	-.345333333333333	-.647777777777778	-.307	-.286	.1629	-.2417	.0936000000000003	-.1586	1	3	4.66666666666667	2.22222222222222	4.25	3.4	28
1454	Poland	33	Male	1	1	1	-2.44	-1.3	-4.71	.388	2.46333333333333	.776333333333333	1.514	.1629	-.2417	.0936000000000003	-.1586	6	2	5.4	5.33333333333333	5.33333333333333	5.2	36
1455	Poland	53	Female	1	0	1	-6.44	.7	-10.71	.521333333333334	1.01888888888889	-.307	1.18066666666667	.1629	-.2417	.0936000000000003	-.1586	2	4	5.53333333333333	3.88888888888889	4.25	4.86666666666667	30
1456	Poland	50	Female	1	0	1	-5.44	-1.3	-6.71	-.0119999999999996	.241111111111111	.109666666666667	-.019333333333333	.1629	-.2417	.0936000000000003	-.1586	3	2	5	3.11111111111111	4.66666666666667	3.66666666666667	34
1457	Poland	22	Female	1	0	0	-4.44	-.3	-7.71	.188000000000001	-.0922222222222229	-.140333333333334	.114	.1629	-.2417	.0936000000000003	-.1586	4	3	5.2	2.77777777777778	4.41666666666667	3.8	33
1458	Poland	32	Female	1	0	1	-6.94	.7	2.29	.654666666666667	1.68555555555556	-.0570000000000004	1.114	.1629	-.2417	.0936000000000003	-.1586	1.5	4	5.66666666666667	4.55555555555556	4.5	4.8	43
1459	Poland	42	Female	1	0	1	-3.44	-1.3	.289999999999999	-.345333333333333	1.46333333333333	-.0570000000000004	1.04733333333333	.1629	-.2417	.0936000000000003	-.1586	5	2	4.66666666666667	4.33333333333333	4.5	4.73333333333333	41
1460	Poland	17	Female	1	0	1	.56	-1.3	1.29	-.0119999999999996	-.536666666666667	-.140333333333333	.0473333333333334	.1629	-.2417	.0936000000000003	-.1586	9	2	5	2.33333333333333	4.41666666666667	3.73333333333333	42
1461	Poland	62	Male	1	0	1	-7.44	-.3	-6.71	-.345333333333333	-.092222222222222	-.223666666666667	-.0193333333333334	.1629	-.2417	.0936000000000003	-.1586	1	3	4.66666666666667	2.77777777777778	4.33333333333333	3.66666666666667	34
1462	Poland	31	Female	1	0	1	-5.44	-1.3	-1.71	.388000000000001	.13	.359666666666667	-.486	.1629	-.2417	.0936000000000003	-.1586	3	2	5.4	3	4.91666666666667	3.2	39
1463	Poland	40	Female	1	1	1	-6.44	-1.3	5.29	.454666666666667	.574444444444444	.526333333333334	-.019333333333333	.1629	-.2417	.0936000000000003	-.1586	2	2	5.46666666666667	3.44444444444444	5.08333333333333	3.66666666666667	46
1464	Poland	16	Female	0	0	1	-.44	.7	4.29	.521333333333334	.685555555555556	1.193	.714	.1629	-.2417	.0936000000000003	-.1586	8	4	5.53333333333333	3.55555555555556	5.75	4.4	45
1465	Poland	19	Male	1	0	1	-6.44	-.3	-.710000000000001	-1.27866666666667	2.57444444444445	1.10966666666667	-.686	.1629	-.2417	.0936000000000003	-.1586	2	3	3.73333333333333	5.44444444444445	5.66666666666667	3	40
1466	Poland	27	Female	1	0	1	5.56	-.3	-1.71	.0546666666666669	.241111111111111	.192999999999999	.447333333333334	.1629	-.2417	.0936000000000003	-.1586	14	3	5.06666666666667	3.11111111111111	4.75	4.13333333333333	39
1467	Poland	33	Female	1	0	1	-7.44	.7		.0546666666666678	-.0922222222222229	.442999999999999	.180666666666666	.1629	-.2417	.0936000000000003	-.1586	1	4	5.06666666666667	2.77777777777778	5	3.86666666666667
1468	Poland	34	Female	1	0	1	1.56	-.3	9.29	-.145333333333333	-.314444444444445	-.390333333333333	.447333333333333	.1629	-.2417	.0936000000000003	-.1586	10	3	4.86666666666667	2.55555555555556	4.16666666666667	4.13333333333333	50
1469	Poland	49	Female	1	0	1	-5.44	.7	2.29	-.812	-.0922222222222229	-.223666666666667	-.486	.1629	-.2417	.0936000000000003	-.1586	3	4	4.2	2.77777777777778	4.33333333333333	3.2	43
1470	Poland	49	Female	0	0	1	-6.44	-.3	-14.71	-1.012	1.01888888888889	-.0570000000000004	-1.01933333333333	.1629	-.2417	.0936000000000003	-.1586	2	3	4	3.88888888888889	4.5	2.66666666666667	26
1471	Poland	42	Female	1	1	1	3.56	-2.3	-.710000000000001	-.212	-.314444444444444	.0263333333333335	-.352666666666667	.1629	-.2417	.0936000000000003	-.1586	12	1	4.8	2.55555555555556	4.58333333333333	3.33333333333333	40
1472	Poland	50	Female	1	1	0	-3.44	-1.3	4.29	.121333333333334	-.647777777777778	.526333333333333	-1.75266666666667	.1629	-.2417	.0936000000000003	-.1586	5	2	5.13333333333333	2.22222222222222	5.08333333333333	1.93333333333333	45
1473	Poland	33	Female	1	1	1	-3.44	-.3	-11.71	-.0119999999999996	-.314444444444444	.0263333333333335	-1.01933333333333	.1629	-.2417	.0936000000000003	-.1586	5	3	5	2.55555555555556	4.58333333333333	2.66666666666667	29
1474	Poland	34	Female	0	1	1	-3.44	-1.3	7.29	.388000000000001	-.87	.276333333333333	.247333333333333	.1629	-.2417	.0936000000000003	-.1586	5	2	5.4	2	4.83333333333333	3.93333333333333	48
1475	Poland	46	Female	0	1	1	-5.44	.7	-11.71	-.212	1.35222222222222	.443	.114	.1629	-.2417	.0936000000000003	-.1586	3	4	4.8	4.22222222222222	5	3.8	29
1476	Poland	33	Female	1	0	1	-6.94	.7	-14.71	.388000000000001	1.01888888888889	.859666666666666	.247333333333333	.1629	-.2417	.0936000000000003	-.1586	1.5	4	5.4	3.88888888888889	5.41666666666667	3.93333333333333	26
1477	Poland	40	Male	1	1	1	-2.44	-.3	1.29	-.0119999999999996	-.536666666666667	-.223666666666667	-.286	.1629	-.2417	.0936000000000003	-.1586	6	3	5	2.33333333333333	4.33333333333333	3.4	42
1478	Poland	55	Female	1	1	1	.0600000000000005	.7	-7.71	-.278666666666666	-.536666666666667	-.390333333333333	-.0860000000000007	.1629	-.2417	.0936000000000003	-.1586	8.5	4	4.73333333333333	2.33333333333333	4.16666666666667	3.6	33
1479	Poland	36	Female	1	0	1	1.56	.7	-3.71	.188000000000001	.241111111111111	.276333333333334	-.752666666666667	.1629	-.2417	.0936000000000003	-.1586	10	4	5.2	3.11111111111111	4.83333333333333	2.93333333333333	37
1480	Poland	26	Female	0	0	0	-7.44	-.3	8.29	.921333333333334	-1.31444444444444	.693	-.819333333333333	.1629	-.2417	.0936000000000003	-.1586	1	3	5.93333333333333	1.55555555555556	5.25	2.86666666666667	49
1481	Poland	57	Male	1	0	1	-6.44	-1.3	-12.71	-.412	-.314444444444445	-.640333333333334	-1.286	.1629	-.2417	.0936000000000003	-.1586	2	2	4.6	2.55555555555556	3.91666666666667	2.4	28
1482	Poland	39	Female	1	0	1	11.56	.7	4.29	-.678666666666667	-.981111111111111	-.473666666666666	-.419333333333333	.1629	-.2417	.0936000000000003	-.1586	20	4	4.33333333333333	1.88888888888889	4.08333333333333	3.26666666666667	45
1483	Poland	39	Female	1	0	1	-3.44	.7	-8.71	.254666666666668	-.314444444444444	.443	.114	.1629	-.2417	.0936000000000003	-.1586	5	4	5.26666666666667	2.55555555555556	5	3.8	32
1484	Poland	43	Female	0	0	1	-2.44	-.3	16.29	-.145333333333333	.574444444444444	.609666666666667	-.219333333333333	.1629	-.2417	.0936000000000003	-.1586	6	3	4.86666666666667	3.44444444444444	5.16666666666667	3.46666666666667	57
1485	Poland	58	Female	1	0	1	-4.44	-.3	-8.71	-.145333333333333	.13	-.307	.714	.1629	-.2417	.0936000000000003	-.1586	4	3	4.86666666666667	3	4.25	4.4	32
1486	Poland	28	Female	0	0	1	1.56	.7	-3.71	.0546666666666678	-.647777777777778	-.557	-.552666666666667	.1629	-.2417	.0936000000000003	-.1586	10	4	5.06666666666667	2.22222222222222	4	3.13333333333333	37
1487	Poland	27	Female	1	1	1	11.56	.7	7.29	.121333333333334	-.87	.109666666666667	-.152666666666666	.1629	-.2417	.0936000000000003	-.1586	20	4	5.13333333333333	2	4.66666666666667	3.53333333333333	48
1488	Poland	35	Female	0	1	1	14.56	-.3	11.29	-.478666666666666	-.314444444444445	-.640333333333333	-1.15266666666667	.1629	-.2417	.0936000000000003	-.1586	23	3	4.53333333333333	2.55555555555556	3.91666666666667	2.53333333333333	52
1489	Poland	53	Female	1	1	1	-.44	.7	-1.71	-.145333333333333	.574444444444445	-.307	-1.15266666666667	.1629	-.2417	.0936000000000003	-.1586	8	4	4.86666666666667	3.44444444444444	4.25	2.53333333333333	39
1490	Poland	23	Female	1	1	1	-.44	-.3	-5.71	.454666666666667	-.314444444444444	.443	-.619333333333333	.1629	-.2417	.0936000000000003	-.1586	8	3	5.46666666666667	2.55555555555556	5	3.06666666666667	35
1491	Poland	49	Male	1	0	1	-5.44	.7	-4.71	.0546666666666678	-.092222222222222	-.973666666666666	-.0860000000000007	.1629	-.2417	.0936000000000003	-.1586	3	4	5.06666666666667	2.77777777777778	3.58333333333333	3.6	36
1492	Poland	25	Female	0	1	0	14.56	-2.3	14.29	.921333333333334	-.314444444444445	.276333333333333	1.04733333333333	.1629	-.2417	.0936000000000003	-.1586	23	1	5.93333333333333	2.55555555555556	4.83333333333333	4.73333333333333	55
1493	Poland	35	Female	1	1	1	11.56	.7	8.29	-.278666666666666	-1.31444444444444	-1.557	-.0859999999999999	.1629	-.2417	.0936000000000003	-.1586	20	4	4.73333333333333	1.55555555555556	3	3.6	49
1494	Poland	32	Female	1	0	1	-6.44	.7	-1.71	.321333333333333	.241111111111111	-.307	.247333333333333	.1629	-.2417	.0936000000000003	-.1586	2	4	5.33333333333333	3.11111111111111	4.25	3.93333333333333	39
1495	Poland	19	Female	1	0	1	-4.44	1.7	-8.71	.321333333333334	-.203333333333334	.776333333333334	.180666666666667	.1629	-.2417	.0936000000000003	-.1586	4	5	5.33333333333333	2.66666666666667	5.33333333333333	3.86666666666667	32
1496	Poland	38	Male	1	1	1	1.56	-.3	7.29	-.345333333333333	-.87	-.473666666666666	-1.086	.1629	-.2417	.0936000000000003	-.1586	10	3	4.66666666666667	2	4.08333333333333	2.6	48
1497	Poland	45	Female	1	0	1	-5.44	-.3	-8.71	.254666666666668	.0188888888888887	-.390333333333333	.847333333333333	.1629	-.2417	.0936000000000003	-.1586	3	3	5.26666666666667	2.88888888888889	4.16666666666667	4.53333333333333	32
1498	Poland	30	Female	1	0	1	1.56	-.3	4.29	-.0119999999999996	.0188888888888887	.109666666666667	.647333333333333	.1629	-.2417	.0936000000000003	-.1586	10	3	5	2.88888888888889	4.66666666666667	4.33333333333333	45
1499	Poland	26	Female	1	1	1	8.56	1.7	9.29	.588000000000001	.241111111111111	-1.47366666666667	.180666666666666	.1629	-.2417	.0936000000000003	-.1586	17	5	5.6	3.11111111111111	3.08333333333333	3.86666666666667	50
1500	Poland	66	Female	1	1	1	6.56	.7	7.29	-.345333333333333	-.647777777777778	-1.22366666666667	-.886	.1629	-.2417	.0936000000000003	-.1586	15	4	4.66666666666667	2.22222222222222	3.33333333333333	2.8	48
1501	Poland	33	Female	1	1	1	2.56	.7	-5.71	-.811999999999999	-.425555555555556	-.807	-.0193333333333334	.1629	-.2417	.0936000000000003	-.1586	11	4	4.2	2.44444444444444	3.75	3.66666666666667	35
1502	Poland	68	Male	1	1	1	2.56	1.7	-2.71	-.145333333333332	-.203333333333334	-.473666666666667	.114	.1629	-.2417	.0936000000000003	-.1586	11	5	4.86666666666667	2.66666666666667	4.08333333333333	3.8	38
1503	Poland	21	Female	1	0	1	11.56	-2.3	18.29	.321333333333334	-.981111111111111	-.0570000000000004	-.419333333333333	.1629	-.2417	.0936000000000003	-.1586	20	1	5.33333333333333	1.88888888888889	4.5	3.26666666666667	59
1504	Poland	27	Male	1	0	1	17.56	.7	16.29	-1.07866666666667	-1.53666666666667	-.557	-1.15266666666667	.1629	-.2417	.0936000000000003	-.1586	26	4	3.93333333333333	1.33333333333333	4	2.53333333333333	57
1505	Poland	63	Female	1	1	1	-2.44	.7	-8.71	-1.07866666666667	.13	-.973666666666667	.180666666666666	.1629	-.2417	.0936000000000003	-.1586	6	4	3.93333333333333	3	3.58333333333333	3.86666666666667	32
1506	Poland	34	Male	1	1	1	2.56	.7	-3.71	.454666666666667	-.536666666666667	.359666666666667	-.0859999999999999	.1629	-.2417	.0936000000000003	-.1586	11	4	5.46666666666667	2.33333333333333	4.91666666666667	3.6	37
1507	Poland	56	Female	0	1	1	-2.44	1.7	-8.71	-.212	-.981111111111111	-.557	-.286	.1629	-.2417	.0936000000000003	-.1586	6	5	4.8	1.88888888888889	4	3.4	32
1508	Poland	61	Female	1	0	1	-5.94	-1.3	-2.71	-.212	-.87	-.307	-.486	.1629	-.2417	.0936000000000003	-.1586	2.5	2	4.8	2	4.25	3.2	38
1509	Poland	26	Female	0	0	1	-7.44	-.3	-10.71	.854666666666667	.0188888888888892	.0263333333333327	.914000000000001	.1629	-.2417	.0936000000000003	-.1586	1	3	5.86666666666667	2.88888888888889	4.58333333333333	4.6	30
1510	Poland	33	Female	1	1	1	1.56	.7	-4.71	-.278666666666667	-.87	-.557000000000001	-.419333333333333	.1629	-.2417	.0936000000000003	-.1586	10	4	4.73333333333333	2	4	3.26666666666667	36
1511	Poland	52	Male	1	0	1	-2.44	1.7	-7.71	.0546666666666678	.13	.0263333333333335	.314	.1629	-.2417	.0936000000000003	-.1586	6	5	5.06666666666667	3	4.58333333333333	4	33
1512	Poland	21	Female	1	1	1	3.56	.7	-2.71	.0546666666666669	-.203333333333334	-.890333333333334	.380666666666667	.1629	-.2417	.0936000000000003	-.1586	12	4	5.06666666666667	2.66666666666667	3.66666666666667	4.06666666666667	38
1513	Poland	44	Female	1	0	1	-4.44	1.7	-3.71	.188000000000001	.463333333333333	.193	.180666666666667	.1629	-.2417	.0936000000000003	-.1586	4	5	5.2	3.33333333333333	4.75	3.86666666666667	37
1514	Poland	27	Female	1	0	1	6.56	.7	-1.71	-.078666666666666	.0188888888888887	-.557	.447333333333334	.1629	-.2417	.0936000000000003	-.1586	15	4	4.93333333333333	2.88888888888889	4	4.13333333333333	39
1515	Poland	40	Female	1	1	1	11.56	1.7	10.29	-.478666666666666	.685555555555556	-.307	.114	.1629	-.2417	.0936000000000003	-.1586	20	5	4.53333333333333	3.55555555555556	4.25	3.8	51
1516	Poland	90	Male	1	1	1	11.56	1.7	13.29	-.478666666666666	1.46333333333333	1.02633333333333	-1.01933333333333	.1629	-.2417	.0936000000000003	-.1586	20	5	4.53333333333333	4.33333333333333	5.58333333333333	2.66666666666667	54
1517	Poland	22	Female	1	1	1	4.56	-.3	-1.71	.454666666666667	1.46333333333333	.609666666666666	.314	.1629	-.2417	.0936000000000003	-.1586	13	3	5.46666666666667	4.33333333333333	5.16666666666667	4	39
1518	Poland	45	Female	1	0	1	-1.44	1.7	-9.71	-1.012	.463333333333333	-.140333333333333	-1.15266666666667	.1629	-.2417	.0936000000000003	-.1586	7	5	4	3.33333333333333	4.41666666666667	2.53333333333333	31
1519	Poland	10	Female	1	0	1	-7.44	-.3	-.710000000000001	.721333333333333	.0188888888888887	.443	-.286	.1629	-.2417	.0936000000000003	-.1586	1	3	5.73333333333333	2.88888888888889	5	3.4	40
1520	Poland	28	Male	1	1	1	11.56	.7	6.29	-.212	.241111111111111	-.223666666666666	-.352666666666666	.1629	-.2417	.0936000000000003	-.1586	20	4	4.8	3.11111111111111	4.33333333333333	3.33333333333333	47
1521	Poland	55	Female	1	0	1	-4.44	-.3	-9.71	-.811999999999999	.241111111111111	.109666666666666	-.752666666666666	.1629	-.2417	.0936000000000003	-.1586	4	3	4.2	3.11111111111111	4.66666666666667	2.93333333333333	31
1522	Poland	70	Female	1	1	1	-6.94	-.3	-8.71	-.0119999999999996	.0188888888888892	.276333333333333	.580666666666667	.1629	-.2417	.0936000000000003	-.1586	1.5	3	5	2.88888888888889	4.83333333333333	4.26666666666667	32
1523	Poland	47	Female	1	1	0	5.56	-.3	-2.71	.588000000000001	1.24111111111111	-.307	1.114	.1629	-.2417	.0936000000000003	-.1586	14	3	5.6	4.11111111111111	4.25	4.8	38
1524	Poland	24	Male	1	0	1	-7.44	-1.3	-3.71	-.0786666666666669	-.981111111111111	-.307	-.0859999999999999	.1629	-.2417	.0936000000000003	-.1586	1	2	4.93333333333333	1.88888888888889	4.25	3.6	37
1525	Poland	101	Female	1	0	0	-4.94	1.7	-12.71	-.811999999999999	-.425555555555555	.193	.180666666666666	.1629	-.2417	.0936000000000003	-.1586	3.5	5	4.2	2.44444444444444	4.75	3.86666666666667	28
1526	Poland	50	Female	1	0	0	-5.44	-.3	-13.71	.254666666666667	1.35222222222222	1.02633333333333	.0473333333333334	.1629	-.2417	.0936000000000003	-.1586	3	3	5.26666666666667	4.22222222222222	5.58333333333333	3.73333333333333	27
1527	Poland	31	Female	0	0	1	4.56	-.3	1.29	-.145333333333333	2.90777777777778	.193	.980666666666667	.1629	-.2417	.0936000000000003	-.1586	13	3	4.86666666666667	5.77777777777778	4.75	4.66666666666667	42
1528	Poland	28	Female	1	0	0	3.56	.7	1.29	.454666666666667	-.981111111111111	-.890333333333334	.247333333333334	.1629	-.2417	.0936000000000003	-.1586	12	4	5.46666666666667	1.88888888888889	3.66666666666667	3.93333333333333	42
1529	Poland	50	Female	1	1	1	-1.44	-.3	-1.71	-.145333333333332	-.314444444444445	.193	-.152666666666666	.1629	-.2417	.0936000000000003	-.1586	7	3	4.86666666666667	2.55555555555556	4.75	3.53333333333333	39
1530	Poland	21	Female	1	0	1	-1.44	-.3	-6.71	.654666666666667	.463333333333333	1.02633333333333	-.752666666666667	.1629	-.2417	.0936000000000003	-.1586	7	3	5.66666666666667	3.33333333333333	5.58333333333333	2.93333333333333	34
1531	Poland	36	Female	1	0	1	-6.44	-.3	-12.71	.121333333333334	-.425555555555555	-.890333333333334	-.685999999999999	.1629	-.2417	.0936000000000003	-.1586	2	3	5.13333333333333	2.44444444444444	3.66666666666667	3	28
1532	Poland	49	Female	1	0	1	-2.44	1.7	.289999999999999	-.278666666666666	-.314444444444444	-.807000000000001	.314	.1629	-.2417	.0936000000000003	-.1586	6	5	4.73333333333333	2.55555555555556	3.75	4	41
1533	Poland	20	Female	1	0	1	-7.44	-2.3	-12.71	.188000000000001	-.536666666666667	-.473666666666666	.380666666666667	.1629	-.2417	.0936000000000003	-.1586	1	1	5.2	2.33333333333333	4.08333333333333	4.06666666666667	28
1534	Poland	44	Female	1	1	0	-.44	-.3	.289999999999999	-.412	1.57444444444444	-.140333333333333	1.04733333333333	.1629	-.2417	.0936000000000003	-.1586	8	3	4.6	4.44444444444444	4.41666666666667	4.73333333333333	41
1535	Poland	51	Male	1	0	1	-1.44	-1.3	13.29	-.278666666666667	-.981111111111111	.193	-1.35266666666667	.1629	-.2417	.0936000000000003	-.1586	7	2	4.73333333333333	1.88888888888889	4.75	2.33333333333333	54
1536	Poland	33	Female	1	1	1	2.56	-1.3	-1.71	.321333333333334	-.092222222222222	-.0570000000000004	-.619333333333334	.1629	-.2417	.0936000000000003	-.1586	11	2	5.33333333333333	2.77777777777778	4.5	3.06666666666667	39
1537	Poland	53	Female	0	1	1	6.56	.7	2.29	-.078666666666666	1.24111111111111	-.307	1.24733333333333	.1629	-.2417	.0936000000000003	-.1586	15	4	4.93333333333333	4.11111111111111	4.25	4.93333333333333	43
1538	Poland	47	Female	0	0	1	26.56	.7	24.29	-.278666666666667	-.092222222222222	-.723666666666667	.247333333333333	.1629	-.2417	.0936000000000003	-.1586	35	4	4.73333333333333	2.77777777777778	3.83333333333333	3.93333333333333	65
1539	Poland	26	Female	1	1	1	1.56	-.3	.289999999999999	.721333333333334	-.314444444444444	.193	.514	.1629	-.2417	.0936000000000003	-.1586	10	3	5.73333333333333	2.55555555555556	4.75	4.2	41
1540	Poland	41	Female	1	0	1	4.56	-.3	.289999999999999	.321333333333334	.241111111111111	.693	.514	.1629	-.2417	.0936000000000003	-.1586	13	3	5.33333333333333	3.11111111111111	5.25	4.2	41
1541	Poland	55	Female	1	0	1	1.56	-.3	1.29	-.811999999999999	-.536666666666667	.443	-1.01933333333333	.1629	-.2417	.0936000000000003	-.1586	10	3	4.2	2.33333333333333	5	2.66666666666667	42
1542	Poland	46	Female	0	1	1	-5.44	1.7	-6.71	-.478666666666666	2.13	.276333333333334	-.886	.1629	-.2417	.0936000000000003	-.1586	3	5	4.53333333333333	5	4.83333333333333	2.8	34
1543	Poland	28	Female	1	0	1	-5.44	-.3	-13.71	.788	-.536666666666667	.359666666666667	-.619333333333333	.1629	-.2417	.0936000000000003	-.1586	3	3	5.8	2.33333333333333	4.91666666666667	3.06666666666667	27
1544	Poland	39	Female	1	0	1	-.44	1.7	-4.71	.188000000000001	1.01888888888889	.609666666666666	.447333333333334	.1629	-.2417	.0936000000000003	-.1586	8	5	5.2	3.88888888888889	5.16666666666667	4.13333333333333	36
1545	Poland	32	Female	0	0	1	-5.44	-.3	7.29	.654666666666667	-.092222222222222	.109666666666667	.514	.1629	-.2417	.0936000000000003	-.1586	3	3	5.66666666666667	2.77777777777778	4.66666666666667	4.2	48
1546	Poland	29	Female	0	0	1	-.44	.7	-3.71	.388000000000001	.0188888888888887	-.0570000000000004	.847333333333333	.1629	-.2417	.0936000000000003	-.1586	8	4	5.4	2.88888888888889	4.5	4.53333333333333	37
1547	Poland	26	Male	1	0	1	-3.44	-2.3	-1.71	-.078666666666666	-.536666666666667	.443	-1.086	.1629	-.2417	.0936000000000003	-.1586	5	1	4.93333333333333	2.33333333333333	5	2.6	39
1548	Poland	16	Female	0	1	1	-3.44	-.3	13.29	.454666666666667	-.536666666666667	.609666666666667	-.486	.1629	-.2417	.0936000000000003	-.1586	5	3	5.46666666666667	2.33333333333333	5.16666666666667	3.2	54
1549	Poland	20	Female	1	1	1	1.56	-1.3	-2.71	.121333333333334	1.13	.193	-.352666666666666	.1629	-.2417	.0936000000000003	-.1586	10	2	5.13333333333333	4	4.75	3.33333333333333	38
1550	Poland	37	Female	1	1	1	1.56	1.7	4.29	.321333333333334	-1.09222222222222	.609666666666667	-.352666666666667	.1629	-.2417	.0936000000000003	-.1586	10	5	5.33333333333333	1.77777777777778	5.16666666666667	3.33333333333333	45
1551	Poland	23	Female	1	0	1	-.44	.7	1.29	-.0119999999999996	-.981111111111111	.276333333333333	-1.686	.1629	-.2417	.0936000000000003	-.1586	8	4	5	1.88888888888889	4.83333333333333	2	42
1552	Poland	56	Male	0	0	1	-2.44	-.3	-8.71	-.0119999999999996	.685555555555556	.609666666666667	-1.15266666666667	.1629	-.2417	.0936000000000003	-.1586	6	3	5	3.55555555555556	5.16666666666667	2.53333333333333	32
1553	Poland	23	Female	1	1	1	-5.44	-1.3	-.710000000000001	-.278666666666666	-.647777777777778	.193	.114	.1629	-.2417	.0936000000000003	-.1586	3	2	4.73333333333333	2.22222222222222	4.75	3.8	40
1554	Poland	69	Female	0	1	1	-.44	1.7	-6.71	.0546666666666669	.13	.276333333333333	-.0859999999999999	.1629	-.2417	.0936000000000003	-.1586	8	5	5.06666666666667	3	4.83333333333333	3.6	34
1555	Poland	40	Female	1	0	1	-6.44	-1.3	-4.71	.388000000000001	.463333333333333	.943	.580666666666668	.1629	-.2417	.0936000000000003	-.1586	2	2	5.4	3.33333333333333	5.5	4.26666666666667	36
1556	Poland	42	Female	1	1	1	1.56	1.7	-3.71	-.145333333333333	.574444444444444	-.0570000000000004	.780666666666667	.1629	-.2417	.0936000000000003	-.1586	10	5	4.86666666666667	3.44444444444444	4.5	4.46666666666667	37
1557	Poland	24	Male	1	1	1	-2.44	-.3	-11.71	-.145333333333332	-.758888888888889	.193	.0473333333333334	.1629	-.2417	.0936000000000003	-.1586	6	3	4.86666666666667	2.11111111111111	4.75	3.73333333333333	29
1558	Poland	40	Female	0	1	1	1.56	-1.3	-.710000000000001	.521333333333334	-.758888888888889	-.890333333333334	.714	.1629	-.2417	.0936000000000003	-.1586	10	2	5.53333333333333	2.11111111111111	3.66666666666667	4.4	40
1559	Poland	47	Female	1	0	1	-1.44	.7	-5.71	-.145333333333332	.796666666666666	-.307	.514000000000001	.1629	-.2417	.0936000000000003	-.1586	7	4	4.86666666666667	3.66666666666667	4.25	4.2	35
1560	Poland	51	Female	1	0	1	6.56	1.7	9.29	.654666666666667	.685555555555555	.442999999999999	1.314	.1629	-.2417	.0936000000000003	-.1586	15	5	5.66666666666667	3.55555555555556	5	5	50
1561	Poland	20	Female	1	0	1	-5.44	.7	2.29	.588	-.203333333333334	-.140333333333333	-.352666666666667	.1629	-.2417	.0936000000000003	-.1586	3	4	5.6	2.66666666666667	4.41666666666667	3.33333333333333	43
1562	Poland	46	Female	1	1	1	11.56	1.7	14.29	-.0119999999999996	-.87	-.307	-.352666666666667	.1629	-.2417	.0936000000000003	-.1586	20	5	5	2	4.25	3.33333333333333	55
1563	Poland	23	Female	1	1	1	-4.44	-2.3	-12.71	-.945333333333333	1.90777777777778	.776333333333334	-.752666666666667	.1629	-.2417	.0936000000000003	-.1586	4	1	4.06666666666667	4.77777777777778	5.33333333333333	2.93333333333333	28
1564	Poland	55	Female	1	1	1	-3.44	.7	-6.71	-.0786666666666669	-.647777777777778	-.307	-.0859999999999999	.1629	-.2417	.0936000000000003	-.1586	5	4	4.93333333333333	2.22222222222222	4.25	3.6	34
1565	Poland	24	Female	1	0	0	-7.94	-1.3	8.29	-.278666666666666	.13	.193	.847333333333333	.1629	-.2417	.0936000000000003	-.1586	1	2	4.73333333333333	3	4.75	4.53333333333333	49
1566	Poland	46	Female	0	1	1	-.44	-.3	-2.71	-.345333333333333	-.647777777777778	-.223666666666666	-.419333333333333	.1629	-.2417	.0936000000000003	-.1586	8	3	4.66666666666667	2.22222222222222	4.33333333333333	3.26666666666667	38
1567	Poland	19	Female	0	0	1	-6.94	-.3	12.29	-.278666666666667	.13	.193	-.0859999999999999	.1629	-.2417	.0936000000000003	-.1586	1.5	3	4.73333333333333	3	4.75	3.6	53
1568	Poland	13	Female	1	0	1	-3.44	.7	.289999999999999	-.678666666666667	-.758888888888889	-.223666666666667	-.952666666666667	.1629	-.2417	.0936000000000003	-.1586	5	4	4.33333333333333	2.11111111111111	4.33333333333333	2.73333333333333	41
1569	Poland	31	Female	0	0	1	-5.44	-.3	-4.71	-.678666666666667	.685555555555556	.609666666666667	-.219333333333333	.1629	-.2417	.0936000000000003	-.1586	3	3	4.33333333333333	3.55555555555556	5.16666666666667	3.46666666666667	36
1570	Poland	37	Female	1	1	1	-.94	.7	4.29	-.212	-1.53666666666667	-1.557	-.552666666666667	.1629	-.2417	.0936000000000003	-.1586	7.5	4	4.8	1.33333333333333	3	3.13333333333333	45
1571	Poland	39	Female	1	0	1	-7.94	-.3	4.29	-.545333333333333	-.536666666666667	-.223666666666667	.247333333333333	.1629	-.2417	.0936000000000003	-.1586	1	3	4.46666666666667	2.33333333333333	4.33333333333333	3.93333333333333	45
1572	Poland	38	Female	1	0	1	1.56	-.3	-.710000000000001	.188000000000001	-1.42555555555556	.693	-.352666666666667	.1629	-.2417	.0936000000000003	-.1586	10	3	5.2	1.44444444444444	5.25	3.33333333333333	40
1573	Poland	21	Male	0	0	1	-6.44	-1.3	15.29	.388000000000001	.0188888888888887	-.390333333333334	.847333333333333	.1629	-.2417	.0936000000000003	-.1586	2	2	5.4	2.88888888888889	4.16666666666667	4.53333333333333	56
1574	Poland	34	Female	0	0	1	-7.44	-1.3	3.29	-.078666666666666	.907777777777777	.609666666666667	-1.01933333333333	.1629	-.2417	.0936000000000003	-.1586	1	2	4.93333333333333	3.77777777777778	5.16666666666667	2.66666666666667	44
1575	Poland	46	Female	1	1	1	7.56	1.7	4.29	-.0786666666666669	-1.31444444444444	-.640333333333334	1.04733333333333	.1629	-.2417	.0936000000000003	-.1586	16	5	4.93333333333333	1.55555555555556	3.91666666666667	4.73333333333333	45
1576	Poland	33	Female	1	1	1	-6.44	-1.3	.289999999999999	-.0119999999999996	.241111111111111	.693	.180666666666666	.1629	-.2417	.0936000000000003	-.1586	2	2	5	3.11111111111111	5.25	3.86666666666667	41
1577	Poland	28	Male	1	1	1	1.56	.7	3.29	.0546666666666669	-.203333333333334	.359666666666667	.314	.1629	-.2417	.0936000000000003	-.1586	10	4	5.06666666666667	2.66666666666667	4.91666666666667	4	44
1578	Poland	30	Female	0	0	1	-1.44	.7	1.29	.0546666666666669	-.647777777777777	-.140333333333333	-.286	.1629	-.2417	.0936000000000003	-.1586	7	4	5.06666666666667	2.22222222222222	4.41666666666667	3.4	42
1579	Poland	30	Female	1	1	1	1.56	1.7	3.29	.388000000000001	-.981111111111111	-.223666666666666	-.819333333333333	.1629	-.2417	.0936000000000003	-.1586	10	5	5.4	1.88888888888889	4.33333333333333	2.86666666666667	44
1580	Poland	65	Female	1	0	1	3.56	1.7	-.710000000000001	.321333333333333	-1.20333333333333	-.390333333333334	-.685999999999999	.1629	-.2417	.0936000000000003	-.1586	12	5	5.33333333333333	1.66666666666667	4.16666666666667	3	40
1581	Poland	32	Female	1	0	1	2.56	-.3	3.29	.254666666666667	.574444444444444	.526333333333333	-.152666666666667	.1629	-.2417	.0936000000000003	-.1586	11	3	5.26666666666667	3.44444444444444	5.08333333333333	3.53333333333333	44
1582	Poland	49	Female	1	1	0	1.56	.7	2.29	-.0119999999999996	-.536666666666667	-.223666666666666	.247333333333334	.1629	-.2417	.0936000000000003	-.1586	10	4	5	2.33333333333333	4.33333333333333	3.93333333333333	43
1583	Poland	36	Female	1	0	0	-5.44	-.3	-1.71	-.212	.796666666666666	.276333333333334	.247333333333333	.1629	-.2417	.0936000000000003	-.1586	3	3	4.8	3.66666666666667	4.83333333333333	3.93333333333333	39
1584	Poland	49	Female	1	0	1	-6.44	.7	-8.71	-1.34533333333333	.907777777777778	.359666666666667	-.486	.1629	-.2417	.0936000000000003	-.1586	2	4	3.66666666666667	3.77777777777778	4.91666666666667	3.2	32
1585	Poland	29	Male	0	1	1	3.56	-1.3	5.29	-1.14533333333333	.352222222222223	-.557000000000001	-1.21933333333333	.1629	-.2417	.0936000000000003	-.1586	12	2	3.86666666666667	3.22222222222222	4	2.46666666666667	46
1586	Poland	36	Female	1	1	1	10.56	.7	7.29	-.078666666666666	-.536666666666667	.0263333333333327	-.619333333333334	.1629	-.2417	.0936000000000003	-.1586	19	4	4.93333333333333	2.33333333333333	4.58333333333333	3.06666666666667	48
1587	Poland	69	Male	1	1	0	6.56	-.3	9.29	.0546666666666669	.574444444444444	.526333333333333	.847333333333333	.1629	-.2417	.0936000000000003	-.1586	15	3	5.06666666666667	3.44444444444444	5.08333333333333	4.53333333333333	50
1588	Poland	24	Female	0	0	1	6.56	-.3	17.29	.721333333333334	-1.09222222222222	-.223666666666667	-.819333333333334	.1629	-.2417	.0936000000000003	-.1586	15	3	5.73333333333333	1.77777777777778	4.33333333333333	2.86666666666667	58
1589	Poland	43	Female	1	1	1	1.56	1.7	9.29	.521333333333334	1.13	.109666666666667	1.64733333333333	.1629	-.2417	.0936000000000003	-.1586	10	5	5.53333333333333	4	4.66666666666667	5.33333333333333	50
1590	Poland	40	Female	1	1	0	11.56	-1.3	5.29	-.278666666666666	-1.31444444444444	-.973666666666667	-.819333333333333	.1629	-.2417	.0936000000000003	-.1586	20	2	4.73333333333333	1.55555555555556	3.58333333333333	2.86666666666667	46
1591	Poland	32	Female	1	0	0	21.56	-1.3	22.29	.321333333333334	.352222222222223	.276333333333333	.914000000000001	.1629	-.2417	.0936000000000003	-.1586	30	2	5.33333333333333	3.22222222222222	4.83333333333333	4.6	63
1592	Poland	37	Female	0	0	1	1.56	-1.3	13.29	.454666666666667	1.13	.526333333333334	-.286	.1629	-.2417	.0936000000000003	-.1586	10	2	5.46666666666667	4	5.08333333333333	3.4	54
1593	Poland	28	Male	1	1	1	7.56	-.3	9.29	.788000000000001	.13	.193	-1.086	.1629	-.2417	.0936000000000003	-.1586	16	3	5.8	3	4.75	2.6	50
1594	Poland	20	Female	1	0	1	-.44	-1.3	-1.71	-1.54533333333333	-1.31444444444444	-2.057	-.819333333333333	.1629	-.2417	.0936000000000003	-.1586	8	2	3.46666666666667	1.55555555555556	2.5	2.86666666666667	39
1595	Poland	27	Female	1	0	1	-7.94	.7	1.29	.654666666666667	.685555555555555	1.27633333333333	1.114	.1629	-.2417	.0936000000000003	-.1586	1	4	5.66666666666667	3.55555555555556	5.83333333333333	4.8	42
1596	Poland	14	Female	1	0	1	-8.24	-2.3	.289999999999999	.921333333333334	-.758888888888889	-.390333333333334	.380666666666666	.1629	-.2417	.0936000000000003	-.1586	1	1	5.93333333333333	2.11111111111111	4.16666666666667	4.06666666666667	41
1597	Poland	14	Male	1	1	1	-4.44	-.3	-1.71	.254666666666667	-.981111111111111	-.140333333333334	.0473333333333334	.1629	-.2417	.0936000000000003	-.1586	4	3	5.26666666666667	1.88888888888889	4.41666666666667	3.73333333333333	39
1598	Poland	54	Female	1	0	1	-6.44	-.3	7.29	.121333333333334	.463333333333333	.943	-.286	.1629	-.2417	.0936000000000003	-.1586	2	3	5.13333333333333	3.33333333333333	5.5	3.4	48
1599	Poland	46	Female	1	1	1	-3.44	.7	-11.71	.521333333333334	.907777777777777	.443	.580666666666667	.1629	-.2417	.0936000000000003	-.1586	5	4	5.53333333333333	3.77777777777778	5	4.26666666666667	29
1600	Poland	43	Female	0	0	1	-7.94	.7	-6.71	-1.27866666666667	-.647777777777778	-1.307	-1.21933333333333	.1629	-.2417	.0936000000000003	-.1586	1	4	3.73333333333333	2.22222222222222	3.25	2.46666666666667	34
1601	Poland	24	Female	1	0	1	-2.44	.7	-7.71	.788	-.314444444444445	.859666666666667	.314	.1629	-.2417	.0936000000000003	-.1586	6	4	5.8	2.55555555555556	5.41666666666667	4	33
1602	Poland	66	Female	1	0	1	-2.44	.7	3.29	-2.012	.13	-1.557	-.686	.1629	-.2417	.0936000000000003	-.1586	6	4	3	3	3	3	44
1603	Poland	35	Female	1	0	1	-2.44	.7	2.29	.388000000000001	-.314444444444445	-.140333333333333	1.114	.1629	-.2417	.0936000000000003	-.1586	6	4	5.4	2.55555555555556	4.41666666666667	4.8	43
1604	Poland	71	Female	1	0	1	5.56	-1.3	7.29	.121333333333334	1.24111111111111	.526333333333333	.114	.1629	-.2417	.0936000000000003	-.1586	14	2	5.13333333333333	4.11111111111111	5.08333333333333	3.8	48
1605	Poland	46	Female	0	0	1	3.56	.7	-1.71	-.412	.796666666666666	.276333333333333	.447333333333334	.1629	-.2417	.0936000000000003	-.1586	12	4	4.6	3.66666666666667	4.83333333333333	4.13333333333333	39
1606	Poland	42	Male	1	1	1	7.56	-.3	-.710000000000001	-.478666666666666	-.87	.276333333333334	-.685999999999999	.1629	-.2417	.0936000000000003	-.1586	16	3	4.53333333333333	2	4.83333333333333	3	40
1607	Poland	49	Female	1	0	1	-5.44	.7	-1.71	-.745333333333333	-.536666666666667	-.557	.114	.1629	-.2417	.0936000000000003	-.1586	3	4	4.26666666666667	2.33333333333333	4	3.8	39
1608	Poland	51	Male	1	0	1	17.56	-1.3	13.29	.454666666666667	-.647777777777778	.276333333333333	.047333333333333	.1629	-.2417	.0936000000000003	-.1586	26	2	5.46666666666667	2.22222222222222	4.83333333333333	3.73333333333333	54
1609	Poland	34	Female	0	0	1	1.56	-.3	7.29	-.278666666666667	.907777777777777	-.473666666666667	.047333333333333	.1629	-.2417	.0936000000000003	-.1586	10	3	4.73333333333333	3.77777777777778	4.08333333333333	3.73333333333333	48
1610	Poland	30	Female	0	1	1	-5.94	1.7	-7.71	-.478666666666666	.685555555555556	-.0570000000000004	-1.086	.1629	-.2417	.0936000000000003	-.1586	2.5	5	4.53333333333333	3.55555555555556	4.5	2.6	33
1611	Poland	31	Male	1	0	1	-7.44	-1.3	-4.71	-.412	-.981111111111111	-.640333333333334	-.0193333333333334	.1629	-.2417	.0936000000000003	-.1586	1	2	4.6	1.88888888888889	3.91666666666667	3.66666666666667	36
1612	Poland	29	Female	0	1	1	1.56	-1.3	6.29	.721333333333333	.13	.776333333333333	-1.55266666666667	.1629	-.2417	.0936000000000003	-.1586	10	2	5.73333333333333	3	5.33333333333333	2.13333333333333	47
1613	Poland	21	Female	1	1	1	9.56	-2.3	.289999999999999	.254666666666668	-.758888888888889	-.140333333333333	-1.35266666666667	.1629	-.2417	.0936000000000003	-.1586	18	1	5.26666666666667	2.11111111111111	4.41666666666667	2.33333333333333	41
1614	Poland	42	Female	1	1	1	-4.44	-1.3	-6.71	.321333333333334	-.425555555555555	-.640333333333334	.447333333333334	.1629	-.2417	.0936000000000003	-.1586	4	2	5.33333333333333	2.44444444444444	3.91666666666667	4.13333333333333	34
1615	Poland	48	Female	1	0	1	6.56	.7	.289999999999999	.321333333333334	.352222222222222	.276333333333334	-.619333333333334	.1629	-.2417	.0936000000000003	-.1586	15	4	5.33333333333333	3.22222222222222	4.83333333333333	3.06666666666667	41
1616	Poland	27	Female	1	0	1	5.56	-.3	-2.71	-.345333333333333	.685555555555555	-.640333333333334	.247333333333334	.1629	-.2417	.0936000000000003	-.1586	14	3	4.66666666666667	3.55555555555556	3.91666666666667	3.93333333333333	38
1617	Poland	24	Male	0	1	1	-7.44	-.3	-1.71	-.678666666666667	-.981111111111111	.276333333333334	-.819333333333334	.1629	-.2417	.0936000000000003	-.1586	1	3	4.33333333333333	1.88888888888889	4.83333333333333	2.86666666666667	39
1618	Poland	42	Female	1	1	1	1.56	-.3	4.29	.121333333333334	1.68555555555556	1.02633333333333	.580666666666667	.1629	-.2417	.0936000000000003	-.1586	10	3	5.13333333333333	4.55555555555556	5.58333333333333	4.26666666666667	45
1619	Poland	44	Female	1	1	1	6.56	-.3	-.710000000000001	-.811999999999999	-.981111111111111	-.140333333333334	-.886	.1629	-.2417	.0936000000000003	-.1586	15	3	4.2	1.88888888888889	4.41666666666667	2.8	40
1620	Poland	17	Female	1	1	1	4.56	-.3	4.29	.388	-.425555555555556	-.0570000000000004	-1.01933333333333	.1629	-.2417	.0936000000000003	-.1586	13	3	5.4	2.44444444444444	4.5	2.66666666666667	45
1621	Poland	45	Female	1	1	1	-.44	1.7	-3.71	-.212	-.203333333333334	.776333333333333	-.886	.1629	-.2417	.0936000000000003	-.1586	8	5	4.8	2.66666666666667	5.33333333333333	2.8	37
1622	Poland	43	Female	1	0	1	-1.44	.7	-4.71	.588	1.57444444444444	.359666666666667	.914	.1629	-.2417	.0936000000000003	-.1586	7	4	5.6	4.44444444444444	4.91666666666667	4.6	36
1623	Poland	23	Male	1	1	1	.56	.7	-4.71	.854666666666668	-.314444444444444	.859666666666667	1.114	.1629	-.2417	.0936000000000003	-.1586	9	4	5.86666666666667	2.55555555555556	5.41666666666667	4.8	36
1624	Poland	48	Female	1	0	1	.56	.7	2.29	.388000000000001	.352222222222222	.359666666666666	1.114	.1629	-.2417	.0936000000000003	-.1586	9	4	5.4	3.22222222222222	4.91666666666667	4.8	43
1625	Poland	30	Female	1	0	1	-1.44	.7	14.29	-.0119999999999996	-1.09222222222222	-.140333333333333	-.419333333333333	.1629	-.2417	.0936000000000003	-.1586	7	4	5	1.77777777777778	4.41666666666667	3.26666666666667	55
1626	Poland	46	Female	0	0	1	17.56	.7	16.29	-.278666666666666	1.24111111111111	-.140333333333333	.780666666666667	.1629	-.2417	.0936000000000003	-.1586	26	4	4.73333333333333	4.11111111111111	4.41666666666667	4.46666666666667	57
1627	Poland	22	Female	1	1	1	.56	-1.3	6.29	-.478666666666666	.907777777777777	.193	-.552666666666667	.1629	-.2417	.0936000000000003	-.1586	9	2	4.53333333333333	3.77777777777778	4.75	3.13333333333333	47
1628	Poland	48	Male	1	0	1	-2.44	-.3	-5.71	-.411999999999999	-.425555555555555	.359666666666667	.247333333333334	.1629	-.2417	.0936000000000003	-.1586	6	3	4.6	2.44444444444444	4.91666666666667	3.93333333333333	35
1629	Poland	51	Female	1	0	1	-6.44	-2.3	-9.71	-.278666666666666	.574444444444445	.443	.580666666666668	.1629	-.2417	.0936000000000003	-.1586	2	1	4.73333333333333	3.44444444444444	5	4.26666666666667	31
1630	Poland	26	Female	1	1	1	-3.44	-.3	-2.71	.454666666666667	.241111111111111	.443	.780666666666667	.1629	-.2417	.0936000000000003	-.1586	5	3	5.46666666666667	3.11111111111111	5	4.46666666666667	38
1631	Poland	28	Female	1	1	1	5.56	.7	-3.71	.721333333333333	1.35222222222222	.693	.647333333333334	.1629	-.2417	.0936000000000003	-.1586	14	4	5.73333333333333	4.22222222222222	5.25	4.33333333333333	37
1632	Poland	28	Female	0	0	1	-5.44	-1.3	7.29	-1.34533333333333	-.425555555555555	-.557	-.952666666666667	.1629	-.2417	.0936000000000003	-.1586	3	2	3.66666666666667	2.44444444444444	4	2.73333333333333	48
1633	Poland	29	Female	0	0	1	-4.44	.7	1.29	.921333333333334	-1.42555555555556	-.307	1.84733333333333	.1629	-.2417	.0936000000000003	-.1586	4	4	5.93333333333333	1.44444444444444	4.25	5.53333333333333	42
1634	Poland	43	Female	1	1	1	6.56	-.3	8.29	-.545333333333333	.352222222222222	-.307	-.419333333333333	.1629	-.2417	.0936000000000003	-.1586	15	3	4.46666666666667	3.22222222222222	4.25	3.26666666666667	49
1635	Poland	42	Female	1	1	1	12.56	-.3	10.29	-.212	1.35222222222222	1.10966666666667	-.352666666666667	.1629	-.2417	.0936000000000003	-.1586	21	3	4.8	4.22222222222222	5.66666666666667	3.33333333333333	51
1636	Poland	35	Male	0	0	1	-7.44	.7	1.29	-.278666666666667	.352222222222222	.0263333333333327	-.619333333333334	.1629	-.2417	.0936000000000003	-.1586	1	4	4.73333333333333	3.22222222222222	4.58333333333333	3.06666666666667	42
1637	Poland	11	Male	0	0	0	27.56	-1.3	25.29	.321333333333334	-1.42555555555556	1.10966666666667	.314	.1629	-.2417	.0936000000000003	-.1586	36	2	5.33333333333333	1.44444444444444	5.66666666666667	4	66
1638	Poland	14	Female	0	1	0	6.56	.7	6.29	.254666666666667	-1.64777777777778	-.390333333333334	-1.086	.1629	-.2417	.0936000000000003	-.1586	15	4	5.26666666666667	1.22222222222222	4.16666666666667	2.6	47
1639	Poland	24	Female	1	0	1	-3.44	1.7		-.545333333333333	-.87	.0263333333333327	-.886	.1629	-.2417	.0936000000000003	-.1586	5	5	4.46666666666667	2	4.58333333333333	2.8
1640	Poland	41	Female	1	0	1	-6.44	-.3	4.29	-.145333333333332	.13	.943	-.619333333333334	.1629	-.2417	.0936000000000003	-.1586	2	3	4.86666666666667	3	5.5	3.06666666666667	45
1641	Poland	31	Female	1	0	1	3.56	-.3		-.478666666666666	-.87	-1.72366666666667	-.219333333333334	.1629	-.2417	.0936000000000003	-.1586	12	3	4.53333333333333	2	2.83333333333333	3.46666666666667
1642	Poland	44	Female	1	0	1	3.56	-1.3	-7.71	.788	-.87	1.02633333333333	-.552666666666667	.1629	-.2417	.0936000000000003	-.1586	12	2	5.8	2	5.58333333333333	3.13333333333333	33
1643	Poland	27	Female	1	1	1	4.56	-1.3	6.29	-.278666666666667	-.536666666666667	-.0570000000000004	-1.01933333333333	.1629	-.2417	.0936000000000003	-.1586	13	2	4.73333333333333	2.33333333333333	4.5	2.66666666666667	47
1644	Poland	24	Female	0	1	1	-1.44	-.3	-2.71	.921333333333334	.352222222222222	.609666666666667	.780666666666667	.1629	-.2417	.0936000000000003	-.1586	7	3	5.93333333333333	3.22222222222222	5.16666666666667	4.46666666666667	38
1645	Poland	37	Female	1	0	1	-6.44	-1.3	.289999999999999	.188000000000001	-.0922222222222229	-.473666666666666	.714	.1629	-.2417	.0936000000000003	-.1586	2	2	5.2	2.77777777777778	4.08333333333333	4.4	41
1646	Poland	28	Female	1	0	1	7.56	-1.3	7.29	.788	-.981111111111111	.776333333333334	.714	.1629	-.2417	.0936000000000003	-.1586	16	2	5.8	1.88888888888889	5.33333333333333	4.4	48
1647	Poland	44	Female	1	0	1	3.56	-.3	-5.71	.521333333333334	-.981111111111111	.609666666666667	-.819333333333333	.1629	-.2417	.0936000000000003	-.1586	12	3	5.53333333333333	1.88888888888889	5.16666666666667	2.86666666666667	35
1648	Poland	61	Female	1	0	1	4.56	-.3		.121333333333334	-.87	.276333333333333	-.286	.1629	-.2417	.0936000000000003	-.1586	13	3	5.13333333333333	2	4.83333333333333	3.4
1649	Poland	44	Male	1	0	1	-7.44	.7	-4.71	-.212	.352222222222222	-.307	-.286	.1629	-.2417	.0936000000000003	-.1586	1	4	4.8	3.22222222222222	4.25	3.4	36
1650	Poland	53	Female	1	0	1	.56	.7	-7.71	-.078666666666666	.352222222222222	-.0570000000000004	.447333333333334	.1629	-.2417	.0936000000000003	-.1586	9	4	4.93333333333333	3.22222222222222	4.5	4.13333333333333	33
1651	Poland	52	Female	1	0	1	.0600000000000005	-.3	-6.71	.321333333333333	.352222222222222	-.307	-.286	.1629	-.2417	.0936000000000003	-.1586	8.5	3	5.33333333333333	3.22222222222222	4.25	3.4	34
1652	Poland	29	Male	0	0	0	.56	-.3	-3.71	-1.07866666666667	.907777777777777	-.390333333333334	.314	.1629	-.2417	.0936000000000003	-.1586	9	3	3.93333333333333	3.77777777777778	4.16666666666667	4	37
1653	Poland	22	Female	0	1	1	11.56	.7	9.29					.1629	-.2417	.0936000000000003	-.1586	20	4					50
1654	Poland	33	Female	0	0	1	-7.94	-.3	-3.71					.1629	-.2417	.0936000000000003	-.1586	1	3					37
1655	Poland	43	Female	1	0	1	-.44	.7	-7.71					.1629	-.2417	.0936000000000003	-.1586	8	4					33
1656	Poland	34	Female	1	1	0	3.56	.7	4.29					.1629	-.2417	.0936000000000003	-.1586	12	4					45
1657	Poland	54	Male	1	1	1	-4.44	.7	-11.71					.1629	-.2417	.0936000000000003	-.1586	4	4					29
1658	Poland	31	Female	1	0	1	-5.44	.7	-.710000000000001					.1629	-.2417	.0936000000000003	-.1586	3	4					40
1659	Poland	42	Female	1	0	1	-1.44	-.3	2.29					.1629	-.2417	.0936000000000003	-.1586	7	3					43
1660	Poland	29	Female	1	0	1	4.56	-.3	-.710000000000001					.1629	-.2417	.0936000000000003	-.1586	13	3					40
1661	Poland	49	Female	1	0	1	-6.44	.7	5.29					.1629	-.2417	.0936000000000003	-.1586	2	4					46
1662	Poland	16	Female	0	0	1	-3.44	.7	-1.71					.1629	-.2417	.0936000000000003	-.1586	5	4					39
1663	Poland	37	Female	0	1	1	11.56	1.7	11.29					.1629	-.2417	.0936000000000003	-.1586	20	5					52
1664	Poland	38	Female	1	1	1	7.56	-.3	-.710000000000001					.1629	-.2417	.0936000000000003	-.1586	16	3					40
1665	Poland	16	Female	1	1	1	-3.44	.7	-4.71					.1629	-.2417	.0936000000000003	-.1586	5	4					36
1666	Poland	21	Female	1	0	1	-7.44	-2.3	-5.71					.1629	-.2417	.0936000000000003	-.1586	1	1					35
1667	Poland	57	Female	1	1	1	3.56	-1.3	-2.71					.1629	-.2417	.0936000000000003	-.1586	12	2					38
1668	Poland	61	Female	1	0	1	-5.44	.7	-12.71					.1629	-.2417	.0936000000000003	-.1586	3	4					28
1669	Poland	64	Female	1	1	1	-7.44	-.3	-15.71					.1629	-.2417	.0936000000000003	-.1586	1	3					25
1670	Poland	30	Female	0	0	1	-.44	-1.3	18.29					.1629	-.2417	.0936000000000003	-.1586	8	2					59
1671	Poland	40	Female	1	1	1	1.56	-.3	2.29					.1629	-.2417	.0936000000000003	-.1586	10	3					43
1672	Poland	40	Female	1	0	1	11.56	-.3	4.29					.1629	-.2417	.0936000000000003	-.1586	20	3					45
1673	Poland	19	Female	1	1	1	17.56	-.3	12.29	-.078666666666666	.685555555555555	-.0570000000000004	.914	.1629	-.2417	.0936000000000003	-.1586	26	3	4.93333333333333	3.55555555555556	4.5	4.6	53
1674	Poland	122	Female	0	0	0		1.7	-5.71	-1.74533333333333	.574444444444445	-.890333333333333	.247333333333334	.1629	-.2417	.0936000000000003	-.1586		5	3.26666666666667	3.44444444444444	3.66666666666667	3.93333333333333	35
1675	Poland	24	Female	1	1	1	-4.44	-.3	-4.71	.121333333333334	.685555555555555	.359666666666667	1.24733333333333	.1629	-.2417	.0936000000000003	-.1586	4	3	5.13333333333333	3.55555555555556	4.91666666666667	4.93333333333333	36
1676	Poland	22	Female	0	1	1	-.44	.7	-3.71	.188000000000001	-.203333333333334	-.640333333333333	-.019333333333333	.1629	-.2417	.0936000000000003	-.1586	8	4	5.2	2.66666666666667	3.91666666666667	3.66666666666667	37
1677	Poland	12	Female	1	0	1	-7.44	-.3	-2.71					.1629	-.2417	.0936000000000003	-.1586	1	3					38
1678	Poland	30	Female	1	0	1	4.56	-.3	2.29	.121333333333333	.574444444444444	.609666666666667	.647333333333334	.1629	-.2417	.0936000000000003	-.1586	13	3	5.13333333333333	3.44444444444444	5.16666666666667	4.33333333333333	43
1679	Poland	34	Female	1	0	1	-6.44	-.3	-10.71					.1629	-.2417	.0936000000000003	-.1586	2	3					30
1680	Poland	32	Female	1	1	1	-1.44	.7	-8.71					.1629	-.2417	.0936000000000003	-.1586	7	4					32
1681	Poland	35	Female	0	0	1	-5.44	.7	-8.71					.1629	-.2417	.0936000000000003	-.1586	3	4					32
1682	Poland	49	Female	0	1	1	-6.44	1.7	6.29					.1629	-.2417	.0936000000000003	-.1586	2	5					47
1683	Poland	21	Female	1	0	1	9.56	-1.3	4.29					.1629	-.2417	.0936000000000003	-.1586	18	2					45
1684	Poland	35	Female	1	1	1	5.56	-.3	-2.71					.1629	-.2417	.0936000000000003	-.1586	14	3					38
1685	Poland	79	Female	1	0	1	-3.44	1.7	-4.71					.1629	-.2417	.0936000000000003	-.1586	5	5					36
1686	Poland	37	Female	1	1	1	1.56	1.7	10.29	.854666666666668	-.647777777777777	-.807	.980666666666666	.1629	-.2417	.0936000000000003	-.1586	10	5	5.86666666666667	2.22222222222222	3.75	4.66666666666667	51
1687	Poland	34	Female	1	1	1	10.56	.7	3.29					.1629	-.2417	.0936000000000003	-.1586	19	4					44
1688	Poland	60	Female	1	0	1	-4.44	-.3	-8.71					.1629	-.2417	.0936000000000003	-.1586	4	3					32
1689	Poland	29	Female	0	0	1	4.56	-.3	20.29					.1629	-.2417	.0936000000000003	-.1586	13	3					61
1690	Poland	48	Male	1	1	1	1.56	.7	-.710000000000001					.1629	-.2417	.0936000000000003	-.1586	10	4					40
1691	Poland	36	Female	1	0	1	-6.44	-.3	-6.71					.1629	-.2417	.0936000000000003	-.1586	2	3					34
1692	Poland	37	Female	1	0	1	6.56	-.3	-1.71					.1629	-.2417	.0936000000000003	-.1586	15	3					39
1693	Poland	54	Female	1	0	1	-7.44	-.3	-3.71	.0546666666666678	.685555555555556	.276333333333334	.847333333333333	.1629	-.2417	.0936000000000003	-.1586	1	3	5.06666666666667	3.55555555555556	4.83333333333333	4.53333333333333	37
1694	Poland	57	Female	1	1	1	-4.44	.7	-5.71	-.545333333333333	.796666666666666	.359666666666667	-.552666666666667	.1629	-.2417	.0936000000000003	-.1586	4	4	4.46666666666667	3.66666666666667	4.91666666666667	3.13333333333333	35
1695	Poland	39	Female	0	0	1	10.56	.7	5.29					.1629	-.2417	.0936000000000003	-.1586	19	4					46
1696	Poland	60	Female	1	0	1	-6.44	-.3	-2.71					.1629	-.2417	.0936000000000003	-.1586	2	3					38
1697	Poland	30	Female	0	1	1	-4.44	.7	-12.71	-.412	.463333333333333	-.723666666666667	-.419333333333333	.1629	-.2417	.0936000000000003	-.1586	4	4	4.6	3.33333333333333	3.83333333333333	3.26666666666667	28
1698	Poland	29	Female	1	1	1	16.56	-1.3	5.29					.1629	-.2417	.0936000000000003	-.1586	25	2					46
1699	Poland	21	Female	1	1	0	2.56	.7	6.29					.1629	-.2417	.0936000000000003	-.1586	11	4					47
1700	Poland	27	Female	1	0	1	-7.94	-1.3	-5.71	-.0119999999999996	.0188888888888887	.0263333333333335	-.552666666666666	.1629	-.2417	.0936000000000003	-.1586	1	2	5	2.88888888888889	4.58333333333333	3.13333333333333	35
1701	Poland	41	Female	0	0	1	-8.24	-.3	5.29					.1629	-.2417	.0936000000000003	-.1586	1	3					46
1702	Poland	37	Female	1	0	0	1.56	.7	-2.71					.1629	-.2417	.0936000000000003	-.1586	10	4					38
1703	Poland	24	Female	0	1	1	-3.44	-1.3	1.29					.1629	-.2417	.0936000000000003	-.1586	5	2					42
1704	Poland	43	Female	1	1	1	-3.44	-.3	5.29					.1629	-.2417	.0936000000000003	-.1586	5	3					46
1705	Poland	25	Female	0	0	0	16.56	-1.3	27.29					.1629	-.2417	.0936000000000003	-.1586	25	2					68
1706	Poland	31	Male	1	0	1	-1.44	1.7	-9.71					.1629	-.2417	.0936000000000003	-.1586	7	5					31
1707	Poland	42	Female	1	0	0	-7.44	1.7	3.29					.1629	-.2417	.0936000000000003	-.1586	1	5					44
1708	Poland	43	Female	1	1	1	-.44	.7	4.29	-.145333333333332	-.536666666666667	-.973666666666666	.514	.1629	-.2417	.0936000000000003	-.1586	8	4	4.86666666666667	2.33333333333333	3.58333333333333	4.2	45
1709	Poland	21	Female	0	0	1	-5.44	1.7	-13.71					.1629	-.2417	.0936000000000003	-.1586	3	5					27
1710	Romania	25	Female	1	0	1	-1.79	0	-3.78	.983	-.144777777777778	.538666666666667	-.0403333333333338	-.0320999999999998	.2553	.1646	.0624000000000002	5	3	5.8	3.22222222222222	5.16666666666667	3.86666666666667	34
1711	Romania	34	Female		1	0	3.21	2	10.22	-.750333333333334	-.589222222222222	.205333333333333	-.173666666666667	-.0320999999999998	.2553	.1646	.0624000000000002	10	5	4.06666666666667	2.77777777777778	4.83333333333333	3.73333333333333	48
1712	Romania	11	Female	1	0	1	-5.79	-1	5.22	-.0836666666666668	2.52188888888889	.288666666666667	1.02633333333333	-.0320999999999998	.2553	.1646	.0624000000000002	1	2	4.73333333333333	5.88888888888889	4.91666666666667	4.93333333333333	43
1713	Romania	25	Female	1	0	0	-1.79	0	-8.78	.249666666666666	-.144777777777778	.372	-.373666666666666	-.0320999999999998	.2553	.1646	.0624000000000002	5	3	5.06666666666667	3.22222222222222	5	3.53333333333333	29
1714	Romania	23	Female	1	1	0	3.21	-1	3.22	-.417000000000001	-.367	-.544666666666667	.159666666666667	-.0320999999999998	.2553	.1646	.0624000000000002	10	2	4.4	3	4.08333333333333	4.06666666666667	41
1715	Romania	19	Female	1	0	0	6.21	0	-.780000000000001	-.0836666666666677	.855222222222222	.538666666666667	-.0403333333333338	-.0320999999999998	.2553	.1646	.0624000000000002	13	3	4.73333333333333	4.22222222222222	5.16666666666667	3.86666666666667	37
1716	Romania	13	Female	1	1	0	-1.79	2	-5.78	-.950333333333334	-.700333333333333	-.378	-.640333333333333	-.0320999999999998	.2553	.1646	.0624000000000002	5	5	3.86666666666667	2.66666666666667	4.25	3.26666666666667	32
1717	Romania	41	Female	1	1	0	13.21	1	10.22	-.0169999999999995	.633000000000001	.288666666666666	.559666666666667	-.0320999999999998	.2553	.1646	.0624000000000002	20	4	4.8	4	4.91666666666667	4.46666666666667	48
1718	Romania	49	Female	1	1	0	3.21	0	2.22	-.683666666666666	-1.47811111111111	-1.628	.0263333333333335	-.0320999999999998	.2553	.1646	.0624000000000002	10	3	4.13333333333333	1.88888888888889	3	3.93333333333333	40
1719	Romania	68	Male	0	1	0	13.21	2	9.22	.116333333333333	-.144777777777778	.455333333333334	-.173666666666667	-.0320999999999998	.2553	.1646	.0624000000000002	20	5	4.93333333333333	3.22222222222222	5.08333333333333	3.73333333333333	47
1720	Romania	8	Female	1	1	0	18.21	1	20.22	.716333333333333	.0774444444444442	.372	.0263333333333327	-.0320999999999998	.2553	.1646	.0624000000000002	25	4	5.53333333333333	3.44444444444444	5	3.93333333333333	58
1721	Romania	37	Female	1	0	0	-1.29	0	12.22	.182999999999999	-.367	-.461333333333333	.426333333333334	-.0320999999999998	.2553	.1646	.0624000000000002	5.5	3	5	3	4.16666666666667	4.33333333333333	50
1722	Romania	40	Female		0	1	-3.79	1	-4.78	.383	2.29966666666667	.122	-.107	-.0320999999999998	.2553	.1646	.0624000000000002	3	4	5.2	5.66666666666667	4.75	3.8	33
1723	Romania	25	Female		0	1	4.21	-1	-1.78					-.0320999999999998	.2553	.1646	.0624000000000002	11	2					36
1724	Romania	15	Female	0	0	1	-5.79	-1	.219999999999999					-.0320999999999998	.2553	.1646	.0624000000000002	1	2					38
1725	Romania	15	Female	1	1	1	3.21	1	1.22	.849666666666666	-.255888888888889	1.03866666666667	.159666666666666	-.0320999999999998	.2553	.1646	.0624000000000002	10	4	5.66666666666667	3.11111111111111	5.66666666666667	4.06666666666667	39
1726	Romania	41	Female	1	0	0	8.21	-1	14.22	-.550333333333333	.299666666666667	-.211333333333334	.226333333333334	-.0320999999999998	.2553	.1646	.0624000000000002	15	2	4.26666666666667	3.66666666666667	4.41666666666667	4.13333333333333	52
1727	Romania	58	Female	1	1	0	5.21	-2	-2.78	-1.817	-.367	-.711333333333334	-.240333333333334	-.0320999999999998	.2553	.1646	.0624000000000002	12	1	3	3	3.91666666666667	3.66666666666667	35
1728	Romania	50	Female	1	0	0	-6.29	-2	-12.78					-.0320999999999998	.2553	.1646	.0624000000000002	1	1					25
1729	Romania	54	Male	0	1	1	5.21	0	3.22	-.0836666666666668	.299666666666667	-.128	.359666666666667	-.0320999999999998	.2553	.1646	.0624000000000002	12	3	4.73333333333333	3.66666666666667	4.5	4.26666666666667	41
1730	Romania	13	Female	0	1	1	3.21	0	15.22	-.283666666666667	-1.367	-.294666666666666	-.573666666666667	-.0320999999999998	.2553	.1646	.0624000000000002	10	3	4.53333333333333	2	4.33333333333333	3.33333333333333	53
1731	Romania	48	Female		0	0	13.21	0	12.22	-.350333333333333	-1.14477777777778	-.961333333333334	-.440333333333333	-.0320999999999998	.2553	.1646	.0624000000000002	20	3	4.46666666666667	2.22222222222222	3.66666666666667	3.46666666666667	50
1732	Romania	28	Female	1	1	0	10.21	2	13.22	.116333333333334	.299666666666667	.372	.159666666666666	-.0320999999999998	.2553	.1646	.0624000000000002	17	5	4.93333333333333	3.66666666666667	5	4.06666666666667	51
1733	Romania	16	Female	1	1	1	7.21	1	3.22	-.0170000000000003	-.0336666666666665	.205333333333333	.226333333333334	-.0320999999999998	.2553	.1646	.0624000000000002	14	4	4.8	3.33333333333333	4.83333333333333	4.13333333333333	41
1734	Romania	41	Male	1	1	0	41.21	-1	39.22	-1.417	-.255888888888889	-.711333333333334	-.573666666666667	-.0320999999999998	.2553	.1646	.0624000000000002	38	2	3.4	3.11111111111111	3.91666666666667	3.33333333333333	77
1735	Romania	33	Female	0	1	1	13.21	1	12.22	.583	1.07744444444444	.288666666666666	.759666666666666	-.0320999999999998	.2553	.1646	.0624000000000002	20	4	5.4	4.44444444444444	4.91666666666667	4.66666666666667	50
1736	Romania	46	Female	1	0	1	-1.79	1	3.22					-.0320999999999998	.2553	.1646	.0624000000000002	5	4					41
1737	Romania	33	Female	1	1	0	15.21	1	10.22	.249666666666666	.521888888888889	-.128	.759666666666666	-.0320999999999998	.2553	.1646	.0624000000000002	22	4	5.06666666666667	3.88888888888889	4.5	4.66666666666667	48
1738	Romania	33	Female	1	0	1	-4.79	-1	-3.78	.249666666666666	.0774444444444446	.205333333333333	.426333333333333	-.0320999999999998	.2553	.1646	.0624000000000002	2	2	5.06666666666667	3.44444444444444	4.83333333333333	4.33333333333333	34
1739	Romania	31	Female	1	1	1	10.21	0	12.22	-1.15033333333333	-.478111111111111	-.544666666666667	-.307	-.0320999999999998	.2553	.1646	.0624000000000002	17	3	3.66666666666667	2.88888888888889	4.08333333333333	3.6	50
1740	Romania	31	Female	0	0	0	30.21	1	27.22	.183	.188555555555555	.288666666666667	-.173666666666667	-.0320999999999998	.2553	.1646	.0624000000000002	37	4	5	3.55555555555556	4.91666666666667	3.73333333333333	65
1741	Romania	27	Female	1	0	1	.21	1	10.22	-.0170000000000003	.744111111111112	.538666666666666	.093	-.0320999999999998	.2553	.1646	.0624000000000002	7	4	4.8	4.11111111111111	5.16666666666667	4	48
1742	Romania	27	Female	0	0	0	-5.79	-1	-5.78	-1.15033333333333	-.255888888888889	.038666666666666	-1.04033333333333	-.0320999999999998	.2553	.1646	.0624000000000002	1	2	3.66666666666667	3.11111111111111	4.66666666666667	2.86666666666667	32
1743	Romania	14	Female	1	1	0	-1.79	-1	2.22					-.0320999999999998	.2553	.1646	.0624000000000002	5	2					40
1744	Romania	54	Female	0	1	0	-2.79	0	-7.78	-.617	.744111111111111	-.378000000000001	.493	-.0320999999999998	.2553	.1646	.0624000000000002	4	3	4.2	4.11111111111111	4.25	4.4	30
1745	Romania	11	Male	1	0	1	-4.79	1	-12.78	.516333333333334	-.478111111111111	.538666666666667	-.240333333333333	-.0320999999999998	.2553	.1646	.0624000000000002	2	4	5.33333333333333	2.88888888888889	5.16666666666667	3.66666666666667	25
1746	Romania	15	Female	0	0	1	-5.79	-1	-.780000000000001	.249666666666666	-.811444444444444	-.628	-.640333333333333	-.0320999999999998	.2553	.1646	.0624000000000002	1	2	5.06666666666667	2.55555555555556	4	3.26666666666667	37
1747	Romania	13	Female	0	0	0	3.21	0	10.22	.516333333333334	-1.58922222222222	-.961333333333334	.093	-.0320999999999998	.2553	.1646	.0624000000000002	10	3	5.33333333333333	1.77777777777778	3.66666666666667	4	48
1748	Romania	25	Female	1	0	1	-2.79	2	1.22	.316333333333333	.633	-.378	.826333333333333	-.0320999999999998	.2553	.1646	.0624000000000002	4	5	5.13333333333333	4	4.25	4.73333333333333	39
1749	Romania	24	Female	1	0	1	3.21	1	12.22	.383	-.478111111111111	.205333333333334	.159666666666667	-.0320999999999998	.2553	.1646	.0624000000000002	10	4	5.2	2.88888888888889	4.83333333333333	4.06666666666667	50
1750	Romania	48	Male	1	1	0	.21	0	-6.78	-.550333333333333	.188555555555555	.455333333333333	.493	-.0320999999999998	.2553	.1646	.0624000000000002	7	3	4.26666666666667	3.55555555555556	5.08333333333333	4.4	31
1751	Romania	18	Female		0	1	-6.29	-1	-4.78	.449666666666667	.410777777777778	1.28866666666667	-.240333333333333	-.0320999999999998	.2553	.1646	.0624000000000002	1	2	5.26666666666667	3.77777777777778	5.91666666666667	3.66666666666667	33
1752	Romania	21	Female		1	1	3.21	1	6.22					-.0320999999999998	.2553	.1646	.0624000000000002	10	4					44
1753	Romania	33	Female	1	1	1	9.21	-1	17.22	.116333333333333	.299666666666667	.372	.759666666666666	-.0320999999999998	.2553	.1646	.0624000000000002	16	2	4.93333333333333	3.66666666666667	5	4.66666666666667	55
1754	Romania	23	Female	1	0	1	-3.79	-2	-.780000000000001	-.617	1.07744444444444	-.211333333333333	-.573666666666667	-.0320999999999998	.2553	.1646	.0624000000000002	3	1	4.2	4.44444444444444	4.41666666666667	3.33333333333333	37
1755	Romania	27	Female	0	0	0	33.21	1	27.22	-.0170000000000003	-.255888888888889	-.128	-.307	-.0320999999999998	.2553	.1646	.0624000000000002	40	4	4.8	3.11111111111111	4.5	3.6	65
1756	Romania	26	Female	1	0	1	1.21	-1	11.22	-.217000000000001	-.700333333333333	-.461333333333333	-.640333333333333	-.0320999999999998	.2553	.1646	.0624000000000002	8	2	4.6	2.66666666666667	4.16666666666667	3.26666666666667	49
1757	Romania	26	Female	0	0	1	5.21	1	13.22	-.283666666666667	.188555555555556	.0386666666666668	-.173666666666667	-.0320999999999998	.2553	.1646	.0624000000000002	12	4	4.53333333333333	3.55555555555556	4.66666666666667	3.73333333333333	51
1758	Romania	19	Female	1	1	1	-2.79	0	9.22	.249666666666666	-.255888888888889	.705333333333333	-.0403333333333329	-.0320999999999998	.2553	.1646	.0624000000000002	4	3	5.06666666666667	3.11111111111111	5.33333333333333	3.86666666666667	47
1759	Romania	26	Male	0	1	0	18.21	-1	24.22	.383	.410777777777777	.455333333333334	.693	-.0320999999999998	.2553	.1646	.0624000000000002	25	2	5.2	3.77777777777778	5.08333333333333	4.6	62
1760	Romania	31	Female	1	0	0	8.21	2	8.22					-.0320999999999998	.2553	.1646	.0624000000000002	15	5					46
1761	Romania	16	Female	1	1	1	4.21	-2	1.22	.516333333333334	-.367	1.20533333333333	-.0403333333333338	-.0320999999999998	.2553	.1646	.0624000000000002	11	1	5.33333333333333	3	5.83333333333333	3.86666666666667	39
1762	Romania	44	Female	1	1	0	10.21	1	12.22	-.0170000000000012	.188555555555556	1.20533333333333	-1.17366666666667	-.0320999999999998	.2553	.1646	.0624000000000002	17	4	4.8	3.55555555555556	5.83333333333333	2.73333333333333	50
1763	Romania	14	Male	1	1	1	3.21	0	8.22	.183	-.478111111111111	-.294666666666667	.559666666666667	-.0320999999999998	.2553	.1646	.0624000000000002	10	3	5	2.88888888888889	4.33333333333333	4.46666666666667	46
1764	Romania	33	Female	1	0	0	1.21	-2	8.22	.049666666666667	1.29966666666667	.205333333333334	.826333333333333	-.0320999999999998	.2553	.1646	.0624000000000002	8	1	4.86666666666667	4.66666666666667	4.83333333333333	4.73333333333333	46
1765	Romania	15	Female	1	1	0	4.21	0	-2.78	.116333333333333	.299666666666667	-.378	.159666666666667	-.0320999999999998	.2553	.1646	.0624000000000002	11	3	4.93333333333333	3.66666666666667	4.25	4.06666666666667	35
1766	Romania	16	Female		0	1	-2.79	1	-7.78	-.217000000000001	-.0336666666666665	-.128	.0263333333333335	-.0320999999999998	.2553	.1646	.0624000000000002	4	4	4.6	3.33333333333333	4.5	3.93333333333333	30
1767	Romania	29	Male	1	0	1	-5.79	0	-10.78	-.483666666666667	.188555555555555	.122	-.107	-.0320999999999998	.2553	.1646	.0624000000000002	1	3	4.33333333333333	3.55555555555556	4.75	3.8	27
1768	Romania	24	Female	1	0	1	-5.79	1	-6.78	.383	-1.58922222222222	.0386666666666668	.226333333333334	-.0320999999999998	.2553	.1646	.0624000000000002	1	4	5.2	1.77777777777778	4.66666666666667	4.13333333333333	31
1769	Romania	19	Female	1	0	1	-.79	-2	-7.78	-.683666666666667	-.144777777777778	-.711333333333334	-.307	-.0320999999999998	.2553	.1646	.0624000000000002	6	1	4.13333333333333	3.22222222222222	3.91666666666667	3.6	30
1770	Romania	25	Female	1	0	1	-6.29	-1	-14.78	-.217000000000001	1.52188888888889	-.294666666666667	-.240333333333333	-.0320999999999998	.2553	.1646	.0624000000000002	1	2	4.6	4.88888888888889	4.33333333333333	3.66666666666667	23
1771	Romania	17	Male	1	0	1	-3.79	-2	-13.78	.916333333333333	-.144777777777778	.288666666666666	-.773666666666667	-.0320999999999998	.2553	.1646	.0624000000000002	3	1	5.73333333333333	3.22222222222222	4.91666666666667	3.13333333333333	24
1772	Romania	30	Male	1	0	1	-5.79	-1	1.22	.383	-.144777777777778	-.378	.959666666666666	-.0320999999999998	.2553	.1646	.0624000000000002	1	2	5.2	3.22222222222222	4.25	4.86666666666667	39
1773	Romania	48	Female	1	0	1	-6.29	1	11.22	.0496666666666661	-.144777777777778	-.211333333333334	.693	-.0320999999999998	.2553	.1646	.0624000000000002	1	4	4.86666666666667	3.22222222222222	4.41666666666667	4.6	49
1774	Romania	41	Female	1	0	1	-.79	1	-2.78	-.350333333333333	.744111111111112	-.878000000000001	-.0403333333333338	-.0320999999999998	.2553	.1646	.0624000000000002	6	4	4.46666666666667	4.11111111111111	3.75	3.86666666666667	35
1775	Romania	17	Female		0	1	-3.79	-1	1.22	-.350333333333333	-.0336666666666665	-.461333333333334	-.507	-.0320999999999998	.2553	.1646	.0624000000000002	3	2	4.46666666666667	3.33333333333333	4.16666666666667	3.4	39
1776	Romania	66	Female	1	1	1	-3.79	0	4.22	-1.08366666666667	-.367	-1.04466666666667	-.573666666666667	-.0320999999999998	.2553	.1646	.0624000000000002	3	3	3.73333333333333	3	3.58333333333333	3.33333333333333	42
1777	Romania	20	Male	1	0	1	-6.29	-1	2.22	-1.617	-.0336666666666665	.205333333333334	-.840333333333333	-.0320999999999998	.2553	.1646	.0624000000000002	1	2	3.2	3.33333333333333	4.83333333333333	3.06666666666667	40
1778	Romania	68	Female		0	0	-5.79	0	-12.78	.782999999999999	1.85522222222222	.788666666666667	1.093	-.0320999999999998	.2553	.1646	.0624000000000002	1	3	5.6	5.22222222222222	5.41666666666667	5	25
1779	Romania	22	Female		0	1	4.21	0	-1.78	.583	-.478111111111111	.372	-.0403333333333338	-.0320999999999998	.2553	.1646	.0624000000000002	11	3	5.4	2.88888888888889	5	3.86666666666667	36
1780	Romania	48	Female	1	0	1	-1.79	1	1.22	-3.817	-2.367	-3.628	-2.907	-.0320999999999998	.2553	.1646	.0624000000000002	5	4	1	1	1	1	39
1781	Romania	19	Female	1	1	0	3.21	1	-.780000000000001	.649666666666667	.410777777777778	.705333333333334	-1.04033333333333	-.0320999999999998	.2553	.1646	.0624000000000002	10	4	5.46666666666667	3.77777777777778	5.33333333333333	2.86666666666667	37
1782	Romania	12	Male	1	0	1	-6.29	-1	3.22	-.0170000000000003	.966333333333333	.122	.759666666666666	-.0320999999999998	.2553	.1646	.0624000000000002	1	2	4.8	4.33333333333333	4.75	4.66666666666667	41
1783	Romania	30	Female	1	1	1		0	8.22	.649666666666667	.410777777777778	.788666666666667	.359666666666667	-.0320999999999998	.2553	.1646	.0624000000000002		3	5.46666666666667	3.77777777777778	5.41666666666667	4.26666666666667	46
1784	Romania	16	Female	1	0	0	5.21	0	13.22	.716333333333333	.521888888888889	.622	-.0403333333333338	-.0320999999999998	.2553	.1646	.0624000000000002	12	3	5.53333333333333	3.88888888888889	5.25	3.86666666666667	51
1785	Romania	21	Female	1	0	0	5.21	-1	10.22	.249666666666667	.855222222222222	.288666666666667	.893	-.0320999999999998	.2553	.1646	.0624000000000002	12	2	5.06666666666667	4.22222222222222	4.91666666666667	4.8	48
1786	Romania	15	Female	1	1	0	6.21	-1	.219999999999999	-.150333333333333	.410777777777777	-.378	.426333333333333	-.0320999999999998	.2553	.1646	.0624000000000002	13	2	4.66666666666667	3.77777777777778	4.25	4.33333333333333	38
1787	Romania	29	Female	1	0	1	-3.79	-1	4.22	.116333333333333	-.478111111111111	-.711333333333334	-.240333333333333	-.0320999999999998	.2553	.1646	.0624000000000002	3	2	4.93333333333333	2.88888888888889	3.91666666666667	3.66666666666667	42
1788	Romania	32	Female	1	0	0	8.21	1	22.22	.516333333333333	-.478111111111111	.455333333333333	.559666666666667	-.0320999999999998	.2553	.1646	.0624000000000002	15	4	5.33333333333333	2.88888888888889	5.08333333333333	4.46666666666667	60
1789	Romania	19	Female	1	0	1	-1.79	0	18.22	.449666666666666	-1.25588888888889	.455333333333334	.226333333333333	-.0320999999999998	.2553	.1646	.0624000000000002	5	3	5.26666666666667	2.11111111111111	5.08333333333333	4.13333333333333	56
1790	Romania	15	Female	1	1	0	-1.79	0	-4.78	.449666666666667	-.0336666666666665	.122	.493	-.0320999999999998	.2553	.1646	.0624000000000002	5	3	5.26666666666667	3.33333333333333	4.75	4.4	33
1791	Romania	14	Female	1	1	0	-2.79	0	-9.78	.516333333333334	.0774444444444446	-.294666666666666	-.107	-.0320999999999998	.2553	.1646	.0624000000000002	4	3	5.33333333333333	3.44444444444444	4.33333333333333	3.8	28
1792	Romania	20	Male		0	0	-1.79	-1	-9.78	-.217000000000001	1.74411111111111	.372	-.507	-.0320999999999998	.2553	.1646	.0624000000000002	5	2	4.6	5.11111111111111	5	3.4	28
1793	Romania	10	Female	1	1	0	3.21	0	18.22					-.0320999999999998	.2553	.1646	.0624000000000002	10	3					56
1794	Romania	23	Female		0	1	-5.79	2	-3.78	.516333333333334	1.29966666666667	-.544666666666667	-.107	-.0320999999999998	.2553	.1646	.0624000000000002	1	5	5.33333333333333	4.66666666666667	4.08333333333333	3.8	34
1795	Romania	22	Female	1	0	1	-6.29	-1	-15.78					-.0320999999999998	.2553	.1646	.0624000000000002	1	2					22
1796	Romania	12	Female		0	1	-5.79	1	-10.78	-.817000000000001	-1.14477777777778	-.294666666666666	-1.107	-.0320999999999998	.2553	.1646	.0624000000000002	1	4	4	2.22222222222222	4.33333333333333	2.8	27
1797	Romania	39	Female	1	1	1	5.21	0	6.22	.449666666666667	.410777777777778	.455333333333334	-.107	-.0320999999999998	.2553	.1646	.0624000000000002	12	3	5.26666666666667	3.77777777777778	5.08333333333333	3.8	44
1798	Romania	13	Female	1	0	1	-2.79	-1	9.22	.782999999999999	.0774444444444446	.788666666666667	.693	-.0320999999999998	.2553	.1646	.0624000000000002	4	2	5.6	3.44444444444444	5.41666666666667	4.6	47
1799	Romania	22	Male	0	0	1	-.79	1	-4.78	.649666666666667	.299666666666667	-.378	.159666666666667	-.0320999999999998	.2553	.1646	.0624000000000002	6	4	5.46666666666667	3.66666666666667	4.25	4.06666666666667	33
1800	Romania	29	Male	1	0	1	-.79	0	-7.78	.116333333333333	.0774444444444446	.205333333333333	.359666666666667	-.0320999999999998	.2553	.1646	.0624000000000002	6	3	4.93333333333333	3.44444444444444	4.83333333333333	4.26666666666667	30
1801	Romania	19	Female	1	1	1	-.79	0	-1.78	-.683666666666666	.633	.788666666666666	-.507	-.0320999999999998	.2553	.1646	.0624000000000002	6	3	4.13333333333333	4	5.41666666666667	3.4	36
1802	Romania	24	Female	0	0	0	-4.79	-1	-9.78	.316333333333333	.299666666666667	.372	.359666666666667	-.0320999999999998	.2553	.1646	.0624000000000002	2	2	5.13333333333333	3.66666666666667	5	4.26666666666667	28
1803	Romania	17	Female	0	0	1	-4.79	0	-1.78	-.817	.0774444444444446	-1.128	.0263333333333335	-.0320999999999998	.2553	.1646	.0624000000000002	2	3	4	3.44444444444444	3.5	3.93333333333333	36
1804	Romania	24	Female	1	0	1	-5.79	1	-12.78	-1.15033333333333	.299666666666667	-.794666666666666	.0263333333333327	-.0320999999999998	.2553	.1646	.0624000000000002	1	4	3.66666666666667	3.66666666666667	3.83333333333333	3.93333333333333	25
1805	Romania	9	Female	1	1	0	3.21	-1	17.22	-.0836666666666677	-.0336666666666665	.288666666666666	.093	-.0320999999999998	.2553	.1646	.0624000000000002	10	2	4.73333333333333	3.33333333333333	4.91666666666667	4	55
1806	Romania	22	Female	0	0	0	8.21	-1	12.22	-.883666666666667	-.700333333333333	-.544666666666666	-.773666666666667	-.0320999999999998	.2553	.1646	.0624000000000002	15	2	3.93333333333333	2.66666666666667	4.08333333333333	3.13333333333333	50
1807	Romania	55	Female	1	0	0	7.21	2	.219999999999999	.383	-1.25588888888889	-1.21133333333333	.426333333333334	-.0320999999999998	.2553	.1646	.0624000000000002	14	5	5.2	2.11111111111111	3.41666666666667	4.33333333333333	38
1808	Romania	24	Female	1	0	1	-5.79	-1	-14.78	.449666666666666	.521888888888889	.288666666666667	.826333333333332	-.0320999999999998	.2553	.1646	.0624000000000002	1	2	5.26666666666667	3.88888888888889	4.91666666666667	4.73333333333333	23
1809	Romania	27	Female	1	0	0	-5.79	1	-11.78					-.0320999999999998	.2553	.1646	.0624000000000002	1	4					26
1810	Romania	35	Female	0	0	1	-5.79	-1	-12.78	-.0836666666666668	.855222222222222	.455333333333334	.293	-.0320999999999998	.2553	.1646	.0624000000000002	1	2	4.73333333333333	4.22222222222222	5.08333333333333	4.2	25
1811	Romania	13	Male	1	0	1	-5.79	0	-10.78	.182999999999999	-1.70033333333333	-.128	-2.107	-.0320999999999998	.2553	.1646	.0624000000000002	1	3	5	1.66666666666667	4.5	1.8	27
1812	Romania	18	Female	1	1	0	-3.79	-2	-4.78	.316333333333334	.299666666666667	.872	.559666666666667	-.0320999999999998	.2553	.1646	.0624000000000002	3	1	5.13333333333333	3.66666666666667	5.5	4.46666666666667	33
1813	Romania	12	Female	1	0	0	-4.79	2	-1.78	.0496666666666661	1.74411111111111	.872	1.22633333333333	-.0320999999999998	.2553	.1646	.0624000000000002	2	5	4.86666666666667	5.11111111111111	5.5	5.13333333333333	36
1814	Romania	33	Female	0	0	1	-4.79	0	-9.78	-1.017	-.0336666666666665	-.544666666666667	.093	-.0320999999999998	.2553	.1646	.0624000000000002	2	3	3.8	3.33333333333333	4.08333333333333	4	28
1815	Romania	24	Female	1	1	0	3.21	0	1.22	.183000000000001	-.478111111111111	-.878000000000001	-.0403333333333338	-.0320999999999998	.2553	.1646	.0624000000000002	10	3	5	2.88888888888889	3.75	3.86666666666667	39
1816	Romania	14	Female	1	0	0	-1.79	0	12.22	.249666666666666	.188555555555555	.622000000000001	.093	-.0320999999999998	.2553	.1646	.0624000000000002	5	3	5.06666666666667	3.55555555555556	5.25	4	50
1817	Romania	15	Female	1	0	0	8.21	1	12.22	.383	.299666666666667	-.128	1.02633333333333	-.0320999999999998	.2553	.1646	.0624000000000002	15	4	5.2	3.66666666666667	4.5	4.93333333333333	50
1818	Romania	11	Female	1	0	0	7.21	-1	1.22					-.0320999999999998	.2553	.1646	.0624000000000002	14	2					39
1819	Romania	11	Female	1	0	0	1.21	0	21.22	.316333333333334	-.0336666666666665	-.211333333333334	.359666666666667	-.0320999999999998	.2553	.1646	.0624000000000002	8	3	5.13333333333333	3.33333333333333	4.41666666666667	4.26666666666667	59
1820	Romania	26	Female	1	0	1	-1.79	0	6.22	.583	.188555555555555	1.03866666666667	-.373666666666666	-.0320999999999998	.2553	.1646	.0624000000000002	5	3	5.4	3.55555555555556	5.66666666666667	3.53333333333333	44
1821	Romania	12	Female		0	0	-5.79	0	1.22	-.283666666666667	1.29966666666667	.705333333333334	.759666666666666	-.0320999999999998	.2553	.1646	.0624000000000002	1	3	4.53333333333333	4.66666666666667	5.33333333333333	4.66666666666667	39
1822	Romania	14	Female	1	1	1	.21	1	1.22					-.0320999999999998	.2553	.1646	.0624000000000002	7	4					39
1823	Romania	48	Female	1	0	0	8.21	1	9.22	.183	-.255888888888889	.622	.559666666666667	-.0320999999999998	.2553	.1646	.0624000000000002	15	4	5	3.11111111111111	5.25	4.46666666666667	47
1824	Romania	27	Female	1	0	1	7.21	0	6.22	.316333333333333	.966333333333333	1.03866666666667	.693	-.0320999999999998	.2553	.1646	.0624000000000002	14	3	5.13333333333333	4.33333333333333	5.66666666666667	4.6	44
1825	Romania	10	Female	1	0	0	-1.79	0	-7.78					-.0320999999999998	.2553	.1646	.0624000000000002	5	3					30
1826	Romania	10	Female	1	0	1	-3.79	0	8.22	-.417	-1.14477777777778	-1.46133333333333	-.773666666666666	-.0320999999999998	.2553	.1646	.0624000000000002	3	3	4.4	2.22222222222222	3.16666666666667	3.13333333333333	46
1827	Romania	16	Female	1	0	0	-6.29	-2	-3.78	.316333333333333	.633	.372	.893	-.0320999999999998	.2553	.1646	.0624000000000002	1	1	5.13333333333333	4	5	4.8	34
1828	Romania	19	Female	1	0	1	-4.79	-1	-2.78	.183	.633	.0386666666666668	.826333333333333	-.0320999999999998	.2553	.1646	.0624000000000002	2	2	5	4	4.66666666666667	4.73333333333333	35
1829	Romania	15	Female		1	0	15.21	0	8.22	.316333333333334	-.367	.122	.226333333333333	-.0320999999999998	.2553	.1646	.0624000000000002	22	3	5.13333333333333	3	4.75	4.13333333333333	46
1830	Romania	23	Female	1	0	1	-1.79	1	-3.78	.649666666666667	-.589222222222223	1.03866666666667	.826333333333333	-.0320999999999998	.2553	.1646	.0624000000000002	5	4	5.46666666666667	2.77777777777778	5.66666666666667	4.73333333333333	34
1831	Romania	74	Male	0	0	0	-3.79	-1	-5.78	-1.68366666666667	-.478111111111111	-1.79466666666667	-.707	-.0320999999999998	.2553	.1646	.0624000000000002	3	2	3.13333333333333	2.88888888888889	2.83333333333333	3.2	32
1832	Romania	16	Female	1	0	1	2.21	-1	8.22	-.217	.0774444444444442	-.711333333333334	1.02633333333333	-.0320999999999998	.2553	.1646	.0624000000000002	9	2	4.6	3.44444444444444	3.91666666666667	4.93333333333333	46
1833	Romania	14	Female	1	1	1	-2.79	-1	-3.78	.849666666666667	.0774444444444442	-.794666666666667	-.0403333333333329	-.0320999999999998	.2553	.1646	.0624000000000002	4	2	5.66666666666667	3.44444444444444	3.83333333333333	3.86666666666667	34
1834	Romania	53	Female	1	1	1	-3.79	1	-8.78	-1.95033333333333	-.811444444444445	-.378	-1.04033333333333	-.0320999999999998	.2553	.1646	.0624000000000002	3	4	2.86666666666667	2.55555555555556	4.25	2.86666666666667	29
1835	Romania	55	Female	1	0	1	-4.79	0	-9.78	.249666666666667	.855222222222222	.538666666666666	-.307	-.0320999999999998	.2553	.1646	.0624000000000002	2	3	5.06666666666667	4.22222222222222	5.16666666666667	3.6	28
1836	Romania	50	Female	1	0	1	-3.79	0	-9.78	.249666666666667	-.811444444444444	-1.04466666666667	.159666666666666	-.0320999999999998	.2553	.1646	.0624000000000002	3	3	5.06666666666667	2.55555555555556	3.58333333333333	4.06666666666667	28
1837	Romania	21	Female	1	1	0	1.21	-1	-6.78	.649666666666667	.0774444444444446	.122	-1.107	-.0320999999999998	.2553	.1646	.0624000000000002	8	2	5.46666666666667	3.44444444444444	4.75	2.8	31
1838	Romania	10	Female	1	0	1	-5.79	-1	14.22	1.04966666666667	1.633	.705333333333333	.426333333333334	-.0320999999999998	.2553	.1646	.0624000000000002	1	2	5.86666666666667	5	5.33333333333333	4.33333333333333	52
1839	Romania	14	Female	1	0	0	-2.79	0	-7.78	-1.217	-1.367	-.378	-1.04033333333333	-.0320999999999998	.2553	.1646	.0624000000000002	4	3	3.6	2	4.25	2.86666666666667	30
1840	Romania	21	Female	1	0	0	-4.79	0	-2.78	-.950333333333334	-.922555555555556	-.461333333333333	-.507	-.0320999999999998	.2553	.1646	.0624000000000002	2	3	3.86666666666667	2.44444444444444	4.16666666666667	3.4	35
1841	Romania	18	Female	1	0	1	-5.79	1	2.22	.449666666666666	.299666666666667	.955333333333334	.093	-.0320999999999998	.2553	.1646	.0624000000000002	1	4	5.26666666666667	3.66666666666667	5.58333333333333	4	40
1842	Romania	17	Female	1	0	1	-3.79	0	-6.78	-.217000000000001	1.18855555555556	-.128	.426333333333333	-.0320999999999998	.2553	.1646	.0624000000000002	3	3	4.6	4.55555555555556	4.5	4.33333333333333	31
1843	Romania	26	Female	1	0	1	-4.79	0	-11.78	.0496666666666661	.299666666666667	.0386666666666668	-.640333333333333	-.0320999999999998	.2553	.1646	.0624000000000002	2	3	4.86666666666667	3.66666666666667	4.66666666666667	3.26666666666667	26
1844	Romania	41	Female	1	0	0	9.21	0	1.22	.316333333333333	.0774444444444446	.455333333333334	-.240333333333333	-.0320999999999998	.2553	.1646	.0624000000000002	16	3	5.13333333333333	3.44444444444444	5.08333333333333	3.66666666666667	39
1845	Romania	42	Female	0	0	1	-4.79	-1	-6.78	.049666666666667	.299666666666667	-.128	-.307000000000001	-.0320999999999998	.2553	.1646	.0624000000000002	2	2	4.86666666666667	3.66666666666667	4.5	3.6	31
1846	Romania	12	Female	1	0	0	.21	-1	16.22	.716333333333333	-.700333333333333	-.128	.0263333333333335	-.0320999999999998	.2553	.1646	.0624000000000002	7	2	5.53333333333333	2.66666666666667	4.5	3.93333333333333	54
1847	Romania	21	Female	1	0	1	-5.79	0	9.22					-.0320999999999998	.2553	.1646	.0624000000000002	1	3					47
1848	Romania	14	Male		1	1	-2.79	-2	-3.78	-.683666666666667	.299666666666667	-1.54466666666667	-1.44033333333333	-.0320999999999998	.2553	.1646	.0624000000000002	4	1	4.13333333333333	3.66666666666667	3.08333333333333	2.46666666666667	34
1849	Romania	12	Female	1	0	0	8.21	2	17.22	.716333333333333	.633	.622	1.02633333333333	-.0320999999999998	.2553	.1646	.0624000000000002	15	5	5.53333333333333	4	5.25	4.93333333333333	55
1850	Romania	29	Female	1	1	0	-5.29	1	-14.78					-.0320999999999998	.2553	.1646	.0624000000000002	1.5	4					23
1851	Romania	51	Female	1	1	1	-5.79	2	-5.78	.249666666666666	.188555555555555	1.372	.426333333333334	-.0320999999999998	.2553	.1646	.0624000000000002	1	5	5.06666666666667	3.55555555555556	6	4.33333333333333	32
1852	Romania	51	Female	1	0	0	-5.79	1	-14.78					-.0320999999999998	.2553	.1646	.0624000000000002	1	4					23
1853	Romania	16	Female	1	1	0	2.21	0	-7.78	.449666666666666	.633	1.122	-.240333333333334	-.0320999999999998	.2553	.1646	.0624000000000002	9	3	5.26666666666667	4	5.75	3.66666666666667	30
1854	Romania	15	Female	0	0	0	-5.29	1	-15.78	.183	-.255888888888889	.122	.759666666666666	-.0320999999999998	.2553	.1646	.0624000000000002	1.5	4	5	3.11111111111111	4.75	4.66666666666667	22
1855	Romania	13	Female	1	0	0	-1.79	-2	10.22	.183	-.478111111111111	-1.21133333333333	1.093	-.0320999999999998	.2553	.1646	.0624000000000002	5	1	5	2.88888888888889	3.41666666666667	5	48
1856	Romania	41	Female	1	0	0	-2.79	0	2.22	.049666666666667	1.07744444444444	.372	.893	-.0320999999999998	.2553	.1646	.0624000000000002	4	3	4.86666666666667	4.44444444444444	5	4.8	40
1857	Romania	18	Female	1	0	0	-3.79	0	-5.78	.649666666666667	-.478111111111111	-.128	.093	-.0320999999999998	.2553	.1646	.0624000000000002	3	3	5.46666666666667	2.88888888888889	4.5	4	32
1858	Romania	15	Male	1	1	0	-.79	1	-3.78	-.550333333333333	.188555555555555	-.378	.693	-.0320999999999998	.2553	.1646	.0624000000000002	6	4	4.26666666666667	3.55555555555556	4.25	4.6	34
1859	Romania	22	Female	1	0	1	-3.79	-1	4.22	.249666666666666	-1.70033333333333	-.128000000000001	-.173666666666667	-.0320999999999998	.2553	.1646	.0624000000000002	3	2	5.06666666666667	1.66666666666667	4.5	3.73333333333333	42
1860	Romania	9	Female	1	0	0	11.21	1	5.22	.583	-.0336666666666665	.955333333333334	.226333333333334	-.0320999999999998	.2553	.1646	.0624000000000002	18	4	5.4	3.33333333333333	5.58333333333333	4.13333333333333	43
1861	Romania	55	Female	0	1	1	-4.79	1	-12.78	-.683666666666666	-1.25588888888889	-.544666666666667	-.573666666666667	-.0320999999999998	.2553	.1646	.0624000000000002	2	4	4.13333333333333	2.11111111111111	4.08333333333333	3.33333333333333	25
1862	Romania	24	Female	1	1	0	-2.79	0	7.22					-.0320999999999998	.2553	.1646	.0624000000000002	4	3					45
1863	Romania	24	Female	1	0	1	-4.79	0	-13.78	.116333333333333	1.18855555555556	.372000000000001	.226333333333334	-.0320999999999998	.2553	.1646	.0624000000000002	2	3	4.93333333333333	4.55555555555556	5	4.13333333333333	24
1864	Romania	31	Female	1	0	1	-.79	1	-6.78	.649666666666667	-.144777777777778	-.378	.559666666666667	-.0320999999999998	.2553	.1646	.0624000000000002	6	4	5.46666666666667	3.22222222222222	4.25	4.46666666666667	31
1865	Romania	25	Male	1	1	0	5.21	-1	-.780000000000001	-.683666666666667	-1.47811111111111	.538666666666667	-1.707	-.0320999999999998	.2553	.1646	.0624000000000002	12	2	4.13333333333333	1.88888888888889	5.16666666666667	2.2	37
1866	Romania	15	Female	1	0	1	-5.79	-1	-11.78					-.0320999999999998	.2553	.1646	.0624000000000002	1	2					26
1867	Romania	8	Female	1	1	1	5.21	1	1.22					-.0320999999999998	.2553	.1646	.0624000000000002	12	4					39
1868	Romania	19	Female	1	0	1	-6.29	0	-13.78	.383	.744111111111111	.622	.626333333333333	-.0320999999999998	.2553	.1646	.0624000000000002	1	3	5.2	4.11111111111111	5.25	4.53333333333333	24
1869	Romania	34	Female	1	0	1	-3.79	-1	-.780000000000001	-.217000000000001	.299666666666667	1.03866666666667	-1.77366666666667	-.0320999999999998	.2553	.1646	.0624000000000002	3	2	4.6	3.66666666666667	5.66666666666667	2.13333333333333	37
1870	Romania	22	Female	1	0	0	-4.79	0	-4.78					-.0320999999999998	.2553	.1646	.0624000000000002	2	3					33
1871	Romania	15	Female	0	0	0	6.21	1	-.780000000000001					-.0320999999999998	.2553	.1646	.0624000000000002	13	4					37
1872	Romania	26	Female	1	0	1	-6.29	-2	-12.78					-.0320999999999998	.2553	.1646	.0624000000000002	1	1					25
1873	Romania	25	Female	1	0	1	-6.29	0	-12.78	.249666666666667	-.144777777777777	-.0446666666666662	.159666666666667	-.0320999999999998	.2553	.1646	.0624000000000002	1	3	5.06666666666667	3.22222222222222	4.58333333333333	4.06666666666667	25
1874	Romania	43	Female		0	1	-.79	1	-9.78	.849666666666667	-2.14477777777778	1.122	-1.307	-.0320999999999998	.2553	.1646	.0624000000000002	6	4	5.66666666666667	1.22222222222222	5.75	2.6	28
1875	Romania	21	Female	1	0	1	-4.79	1	3.22	-.217000000000001	.188555555555555	-.461333333333334	.626333333333333	-.0320999999999998	.2553	.1646	.0624000000000002	2	4	4.6	3.55555555555556	4.16666666666667	4.53333333333333	41
1876	Romania	19	Female	1	0	1	.21	0	-6.78	.716333333333333	-.478111111111111	-.461333333333334	.426333333333333	-.0320999999999998	.2553	.1646	.0624000000000002	7	3	5.53333333333333	2.88888888888889	4.16666666666667	4.33333333333333	31
1877	Romania	27	Female	1	0	0	-1.79	0	-8.78	.183	.633000000000001	1.03866666666667	-1.04033333333333	-.0320999999999998	.2553	.1646	.0624000000000002	5	3	5	4	5.66666666666667	2.86666666666667	29
1878	Romania	14	Female		1	1	3.21	1	-3.78	.916333333333333	-.700333333333333	.455333333333333	-.907	-.0320999999999998	.2553	.1646	.0624000000000002	10	4	5.73333333333333	2.66666666666667	5.08333333333333	3	34
1879	Romania	12	Female	1	0	0	-6.29	1	-8.78	.649666666666667	-.922555555555555	-.211333333333334	.226333333333334	-.0320999999999998	.2553	.1646	.0624000000000002	1	4	5.46666666666667	2.44444444444444	4.41666666666667	4.13333333333333	29
1880	Romania	16	Female	1	0	1	-6.29	1	9.22	-.950333333333334	-.922555555555555	.538666666666667	-.973666666666667	-.0320999999999998	.2553	.1646	.0624000000000002	1	4	3.86666666666667	2.44444444444444	5.16666666666667	2.93333333333333	47
1881	Romania	32	Female	1	0	0	2.21	1	-4.78	.116333333333333	.410777777777777	-.378	.226333333333334	-.0320999999999998	.2553	.1646	.0624000000000002	9	4	4.93333333333333	3.77777777777778	4.25	4.13333333333333	33
1882	Romania	21	Female	1	0	1	-5.79	1	-12.78					-.0320999999999998	.2553	.1646	.0624000000000002	1	4					25
1883	Romania	46	Female	1	1	0	-1.79	1	-8.78	.916333333333333	-.478111111111111	-.461333333333334	-.307	-.0320999999999998	.2553	.1646	.0624000000000002	5	4	5.73333333333333	2.88888888888889	4.16666666666667	3.6	29
1884	Romania	29	Female	1	0	0	-1.79	0	-8.78	.316333333333334	-.922555555555556	.288666666666666	.093	-.0320999999999998	.2553	.1646	.0624000000000002	5	3	5.13333333333333	2.44444444444444	4.91666666666667	4	29
1885	Romania	35	Male	1	0	0	-6.79	0	-14.78	.782999999999999	.0774444444444442	.538666666666667	.226333333333334	-.0320999999999998	.2553	.1646	.0624000000000002		3	5.6	3.44444444444444	5.16666666666667	4.13333333333333	23
1886	Romania	31	Male	0	0	0	1.21	-1	7.22	-.550333333333334	.744111111111111	.288666666666667	-.240333333333334	-.0320999999999998	.2553	.1646	.0624000000000002	8	2	4.26666666666667	4.11111111111111	4.91666666666667	3.66666666666667	45
1887	Romania	48	Male	1	0	1	-6.29	-2	-3.78					-.0320999999999998	.2553	.1646	.0624000000000002	1	1					34
1888	Romania	31	Male	1	0	0	-1.79	0	-7.78	-.283666666666667	.410777777777777	-.711333333333334	-.0403333333333329	-.0320999999999998	.2553	.1646	.0624000000000002	5	3	4.53333333333333	3.77777777777778	3.91666666666667	3.86666666666667	30
1889	Romania	37	Female		0	0	-6.79	-1	-14.78	.383	.855222222222222	.455333333333333	.826333333333332	-.0320999999999998	.2553	.1646	.0624000000000002		2	5.2	4.22222222222222	5.08333333333333	4.73333333333333	23
1890	Romania	20	Female		1	0	-1.79	0	-9.78	.383	-.478111111111111	.705333333333333	-.107	-.0320999999999998	.2553	.1646	.0624000000000002	5	3	5.2	2.88888888888889	5.33333333333333	3.8	28
1891	Romania	39	Female	1	1	1	-1.79	0	-7.78	-.0169999999999995	-1.03366666666667	.0386666666666668	.093	-.0320999999999998	.2553	.1646	.0624000000000002	5	3	4.8	2.33333333333333	4.66666666666667	4	30
1892	Romania	44	Male	1	0	0	-2.79	1	-8.78	-1.017	.0774444444444446	-.961333333333334	-.0403333333333329	-.0320999999999998	.2553	.1646	.0624000000000002	4	4	3.8	3.44444444444444	3.66666666666667	3.86666666666667	29
1893	Romania	23	Female	0	0	1	-6.29	-1	-13.78	1.183	1.29966666666667	.372	-.107	-.0320999999999998	.2553	.1646	.0624000000000002	1	2	6	4.66666666666667	5	3.8	24
1894	Romania	22	Female	1	0	0	-6.29	0	-2.78	-1.48366666666667	-.367	-.294666666666666	-.973666666666667	-.0320999999999998	.2553	.1646	.0624000000000002	1	3	3.33333333333333	3	4.33333333333333	2.93333333333333	35
1895	Romania	38	Female		0	0	-6.29	0	-11.78					-.0320999999999998	.2553	.1646	.0624000000000002	1	3					26
1896	Romania	47	Female	1	0	0	-4.79	0	-4.78					-.0320999999999998	.2553	.1646	.0624000000000002	2	3					33
1897	Romania	19	Female	1	0	1	-.79	0	-2.78	.316333333333333	-.144777777777777	-.0446666666666671	.292999999999999	-.0320999999999998	.2553	.1646	.0624000000000002	6	3	5.13333333333333	3.22222222222222	4.58333333333333	4.2	35
1898	Romania	16	Female	1	0	0	-4.79	0	-9.78	-.683666666666666	-.922555555555556	.288666666666666	-.507	-.0320999999999998	.2553	.1646	.0624000000000002	2	3	4.13333333333333	2.44444444444444	4.91666666666667	3.4	28
1899	Romania	8	Female	1	0	0	-6.29	-1	6.22	-.817	-.589222222222222	-1.29466666666667	-.507	-.0320999999999998	.2553	.1646	.0624000000000002	1	2	4	2.77777777777778	3.33333333333333	3.4	44
1900	Romania	18	Female		0	0	8.21	1	8.22					-.0320999999999998	.2553	.1646	.0624000000000002	15	4					46
1901	Romania	22	Female	1	1	1	4.21	1	-1.78					-.0320999999999998	.2553	.1646	.0624000000000002	11	4					36
1902	Romania	14	Female	1	0	1	-6.29	0	3.22	-.350333333333333	-.255888888888889	-.211333333333333	-.440333333333333	-.0320999999999998	.2553	.1646	.0624000000000002	1	3	4.46666666666667	3.11111111111111	4.41666666666667	3.46666666666667	41
1903	Romania	18	Female	1	0	0	1.21	0	15.22	.449666666666667	1.74411111111111	.872	1.22633333333333	-.0320999999999998	.2553	.1646	.0624000000000002	8	3	5.26666666666667	5.11111111111111	5.5	5.13333333333333	53
1904	Romania	46	Female	1	0	0	-.79	-1	-8.78	-.150333333333334	-.255888888888889	.0386666666666668	-.507	-.0320999999999998	.2553	.1646	.0624000000000002	6	2	4.66666666666667	3.11111111111111	4.66666666666667	3.4	29
1905	Romania	19	Female	1	0	1	-1.79	1	14.22	.116333333333333	-.478111111111111	-.211333333333334	-.307	-.0320999999999998	.2553	.1646	.0624000000000002	5	4	4.93333333333333	2.88888888888889	4.41666666666667	3.6	52
1906	Romania	32	Female	1	1	1	-2.79	-1	-3.78	-.0836666666666668	-.700333333333333	-.878	-.573666666666667	-.0320999999999998	.2553	.1646	.0624000000000002	4	2	4.73333333333333	2.66666666666667	3.75	3.33333333333333	34
1907	Romania	31	Female	1	0	1	-5.79	0	-6.78	-.350333333333333	-.367	-.461333333333334	.093	-.0320999999999998	.2553	.1646	.0624000000000002	1	3	4.46666666666667	3	4.16666666666667	4	31
1908	Romania	22	Female	0	0	0	-1.79	0	-8.78	.583	-.922555555555556	.372	.493	-.0320999999999998	.2553	.1646	.0624000000000002	5	3	5.4	2.44444444444444	5	4.4	29
1909	Romania	35	Female	1	0	0	-5.79	1	-12.78	.916333333333333	.410777777777777	.122	1.22633333333333	-.0320999999999998	.2553	.1646	.0624000000000002	1	4	5.73333333333333	3.77777777777778	4.75	5.13333333333333	25
1910	Romania	35	Female	1	0	0	-6.29	-1	-13.78	.183	.0774444444444446	-1.04466666666667	.226333333333333	-.0320999999999998	.2553	.1646	.0624000000000002	1	2	5	3.44444444444444	3.58333333333333	4.13333333333333	24
1911	Romania	26	Female	1	0	0	-2.79	-1	-9.78	.0496666666666652	-.478111111111111	-.794666666666667	.093	-.0320999999999998	.2553	.1646	.0624000000000002	4	2	4.86666666666667	2.88888888888889	3.83333333333333	4	28
1912	Serbia	50	Male	1	0	0	-3.26	1.16	-5.28	.157333333333333	-.488777777777778	-.588666666666667	-.945666666666666	-.4731	.5993	-.0414000000000003	.4344	5	4	4.53333333333333	3.22222222222222	3.83333333333333	3.33333333333333	34
1913	Serbia	17	Female	0	0	1	-5.26	.16	9.72	.624	.511222222222222	.244666666666667	.321	-.4731	.5993	-.0414000000000003	.4344	3	3	5	4.22222222222222	4.66666666666667	4.6	49
1914	Serbia	13	Female	1	0	0	11.74	.16	24.72	.624	1.06677777777778	.828	1.25433333333333	-.4731	.5993	-.0414000000000003	.4344	20	3	5	4.77777777777778	5.25	5.53333333333333	64
1915	Serbia	14	Female	1	0	0	1.74	-.84	-6.28	.490666666666666	.0667777777777783	.744666666666667	.321	-.4731	.5993	-.0414000000000003	.4344	10	2	4.86666666666667	3.77777777777778	5.16666666666667	4.6	33
1916	Serbia	38	Male	1	0	1	12.74	.16	8.72	.290666666666666	.844555555555556	.0780000000000012	.521000000000001	-.4731	.5993	-.0414000000000003	.4344	21	3	4.66666666666667	4.55555555555556	4.5	4.8	48
1917	Serbia	42	Female	1	0	0	11.74	.16	9.72	-.0426666666666664	.955666666666667	.411333333333334	.454333333333333	-.4731	.5993	-.0414000000000003	.4344	20	3	4.33333333333333	4.66666666666667	4.83333333333333	4.73333333333333	49
1918	Serbia	45	Female	1	1	0	3.74	.16	-4.28	.290666666666667	.289	.411333333333334	-.0123333333333324	-.4731	.5993	-.0414000000000003	.4344	12	3	4.66666666666667	4	4.83333333333333	4.26666666666667	35
1919	Serbia	20	Female	1	0	1	.74	.16	-2.28	.024	-.266555555555556	-.172	-.545666666666667	-.4731	.5993	-.0414000000000003	.4344	9	3	4.4	3.44444444444444	4.25	3.73333333333333	37
1920	Serbia	11	Female	0	0	0	31.74	1.16	30.72	.690666666666667	.177888888888889	.994666666666666	.987666666666668	-.4731	.5993	-.0414000000000003	.4344	40	4	5.06666666666667	3.88888888888889	5.41666666666667	5.26666666666667	70
1921	Serbia	32	Male	0	1	0	1.74	.16	7.72	.490666666666666	.955666666666667	.994666666666667	.854333333333334	-.4731	.5993	-.0414000000000003	.4344	10	3	4.86666666666667	4.66666666666667	5.41666666666667	5.13333333333333	47
1922	Serbia	32	Male	1	1	0	22.24	-1.84	26.72	.024	-.155444444444444	.494666666666667	-.0123333333333324	-.4731	.5993	-.0414000000000003	.4344	30.5	1	4.4	3.55555555555556	4.91666666666667	4.26666666666667	66
1923	Serbia	15	Female	1	1	0	31.74	.16	30.72	.890666666666666	.0667777777777783	1.24466666666667	.921	-.4731	.5993	-.0414000000000003	.4344	40	3	5.26666666666667	3.77777777777778	5.66666666666667	5.2	70
1924	Serbia	42	Male	1	1	0	31.74	.16	29.72	-.176	-.488777777777778	-.172	.187666666666667	-.4731	.5993	-.0414000000000003	.4344	40	3	4.2	3.22222222222222	4.25	4.46666666666667	69
1925	Serbia	16	Female	1	0	1	1.74	.16	2.72	.157333333333333	-.933222222222222	-.00533333333333363	-.812333333333333	-.4731	.5993	-.0414000000000003	.4344	10	3	4.53333333333333	2.77777777777778	4.41666666666667	3.46666666666667	42
1926	Serbia	42	Female	1	0	0	-3.26	-.84	4.72	.157333333333333	.289	.911333333333334	.721	-.4731	.5993	-.0414000000000003	.4344	5	2	4.53333333333333	4	5.33333333333333	5	44
1927	Serbia	20	Female	0	0	0	6.74	.16	-1.28	.357333333333332	1.289	.494666666666667	.454333333333333	-.4731	.5993	-.0414000000000003	.4344	15	3	4.73333333333333	5	4.91666666666667	4.73333333333333	38
1928	Serbia	38	Female	1	0	1	.74	1.16	-6.28	-.709333333333333	-.377666666666666	-1.33866666666667	-.479	-.4731	.5993	-.0414000000000003	.4344	9	4	3.66666666666667	3.33333333333333	3.08333333333333	3.8	33
1929	Serbia	49	Female	1	0	0	-4.26	.16	.719999999999999	-.0426666666666664	-.0443333333333333	-.755333333333333	-.345666666666667	-.4731	.5993	-.0414000000000003	.4344	4	3	4.33333333333333	3.66666666666667	3.66666666666667	3.93333333333333	40
1930	Serbia	26	Female	1	1	0	1.74	.16	.719999999999999	.0906666666666665	1.289	.244666666666666	.187666666666667	-.4731	.5993	-.0414000000000003	.4344	10	3	4.46666666666667	5	4.66666666666667	4.46666666666667	40
1931	Serbia	17	Female	1	0	1	-4.26	.16	-1.28	-.109333333333334	-.0443333333333333	.244666666666667	.654333333333334	-.4731	.5993	-.0414000000000003	.4344	4	3	4.26666666666667	3.66666666666667	4.66666666666667	4.93333333333333	38
1932	Serbia	23	Female	1	0	1	-6.26	2.16	-12.28	.157333333333333	.289	.161333333333333	.0543333333333331	-.4731	.5993	-.0414000000000003	.4344	2	5	4.53333333333333	4	4.58333333333333	4.33333333333333	27
1933	Serbia	35	Female	1	1	0	2.74	.16	-.280000000000001	.557333333333333	.955666666666667	.661333333333334	.387666666666666	-.4731	.5993	-.0414000000000003	.4344	11	3	4.93333333333333	4.66666666666667	5.08333333333333	4.66666666666667	39
1934	Serbia	19	Male	1	0	1	-3.26	-.84	22.72	.157333333333333	1.06677777777778	-.338666666666667	.254333333333333	-.4731	.5993	-.0414000000000003	.4344	5	2	4.53333333333333	4.77777777777778	4.08333333333333	4.53333333333333	62
1935	Serbia	17	Male	1	0	1	-2.26	-.84	-3.28	.0906666666666665	.289	.494666666666666	.454333333333333	-.4731	.5993	-.0414000000000003	.4344	6	2	4.46666666666667	4	4.91666666666667	4.73333333333333	36
1936	Serbia	33	Female	1	1	1	-3.26	.16	-4.28	.357333333333332	-.488777777777778	.911333333333334	.521000000000001	-.4731	.5993	-.0414000000000003	.4344	5	3	4.73333333333333	3.22222222222222	5.33333333333333	4.8	35
1937	Serbia	16	Female	0	0	1	-7.26	-.84	-14.28	-1.24266666666667	-.488777777777777	-1.25533333333333	-1.01233333333333	-.4731	.5993	-.0414000000000003	.4344	1	2	3.13333333333333	3.22222222222222	3.16666666666667	3.26666666666667	25
[truncated: 978 more rows]
