# Supplementary material for: Burnout among psychotherapists: a cross-cultural value survey among 12 European countries during the coronavirus disease pandemic
Source: Sci Rep. 2022 Aug 8;12:13527. doi: 10.1038/s41598-022-17669-z (PMC9358385; doi:10.1038/s41598-022-17669-z)
Supplement: Supplementary file 3 — Supplementary Information 3. [file 41598_2022_17669_MOESM3_ESM.txt]

* Encoding: UTF-8.
variables names
    w -  values centered aroung group mean CWC, Level1
    b - values centred aroung grand mean GMC, Level 2
    w - socdem centered aroung group mean, Level 1

MIXED burnout 
  /CRITERIA=DFMETHOD(SATTERTHWAITE) CIN(95) MXITER(100) MXSTEP(10) SCORING(1) 
    SINGULAR(0.000000000001) HCONVERGE(0, ABSOLUTE) LCONVERGE(0, ABSOLUTE) PCONVERGE(0.000001, ABSOLUTE)    
  /FIXED= intercept| SSTYPE(3)
  /METHOD=ML
  /PRINT=G  SOLUTION TESTCOV
  /RANDOM=INTERCEPT | SUBJECT(Country) COVTYPE(VC).


MIXED burnout WITH sex relationship age_w stress_w  exp_w weekly_workload supervision
  /CRITERIA=DFMETHOD(SATTERTHWAITE) CIN(95) MXITER(100) MXSTEP(10) SCORING(1) 
    SINGULAR(0.000000000001) HCONVERGE(0, ABSOLUTE) LCONVERGE(0, ABSOLUTE) PCONVERGE(0.000001, ABSOLUTE)    
  /FIXED= sex relationship age_w stress_w  exp_w weekly_workload supervision| SSTYPE(3)
  /METHOD=ML
  /PRINT=G  SOLUTION TESTCOV
  /RANDOM=INTERCEPT | SUBJECT(Country) COVTYPE(VC).


MIXED burnout WITH  sex relationship age_w stress_w  Self_T_w Self_E_w Open_w Con_w
  /CRITERIA=DFMETHOD(SATTERTHWAITE) CIN(95) MXITER(100) MXSTEP(10) SCORING(1) 
    SINGULAR(0.000000000001) HCONVERGE(0, ABSOLUTE) LCONVERGE(0, ABSOLUTE) PCONVERGE(0.000001, ABSOLUTE)    
  /FIXED= sex relationship age_w stress_w  Self_T_w Self_E_w Open_w Con_w| SSTYPE(3)
  /METHOD=ML
  /PRINT=G  SOLUTION TESTCOV
  /RANDOM=INTERCEPT | SUBJECT(Country) COVTYPE(VC).


MIXED burnout WITH sex relationship age_w stress_w  Self_T_w Self_E_w Open_w Con_w Self_T_b Self_E_b Open_b Con_b
  /CRITERIA=DFMETHOD(SATTERTHWAITE) CIN(95) MXITER(100) MXSTEP(10) SCORING(1) 
    SINGULAR(0.000000000001) HCONVERGE(0, ABSOLUTE) LCONVERGE(0, ABSOLUTE) PCONVERGE(0.000001, ABSOLUTE)    
  /FIXED= sex relationship age_w stress_w  Self_T_w Self_E_w Open_w Con_w Self_T_b Self_E_b Open_b Con_b| SSTYPE(3)
  /METHOD=ML
  /PRINT=G  SOLUTION TESTCOV
  /RANDOM=INTERCEPT | SUBJECT(Country) COVTYPE(VC).


MIXED burnout WITH sex relationship age_w stress_w  Self_T_w Self_E_w Open_w Con_w Self_T_b Self_E_b Open_b Con_b
  /CRITERIA=DFMETHOD(SATTERTHWAITE) CIN(95) MXITER(100) MXSTEP(10) SCORING(1) 
    SINGULAR(0.000000000001) HCONVERGE(0, ABSOLUTE) LCONVERGE(0, ABSOLUTE) PCONVERGE(0.000001, ABSOLUTE)    
  /FIXED=  sex relationship age_w stress_w  Self_T_w Self_E_w Open_w Con_w Self_T_b Self_E_b Open_b Con_b
  Self_T_w*Self_T_b Self_E_w*Self_E_b Open_w*Open_b Con_w*Con_b| SSTYPE(3)
  /METHOD=ML
  /PRINT=G  SOLUTION TESTCOV COVB
  /RANDOM=INTERCEPT | SUBJECT(Country) COVTYPE(VC).
